# Supplementary material for: 8-Bromo-3-phenyl-3a,4-dihydro-3H-chromeno[4,3-c]isoxazole-3a-carbo­nitrile
Source: Acta Crystallogr Sect E Struct Rep Online. 2013 Jan 31;69(Pt 2):o312. doi: 10.1107/S1600536813002511 (PMC3569831; doi:10.1107/S1600536813002511)
Supplement: Supplementary file 1 [file e-69-0o312-sup1.cif]

##############################################################################
#                                                                            #
# This CIF contains the data in a paper accepted for publication in          #
# Acta Crystallographica Section E. It conforms to the requirements of       #
# Notes for Authors for Acta Crystallographica Section E, and has been       #
# peer reviewed under the auspices of the IUCr Commission on Journals.       #
#                                                                            #
# Full details of the Crystallographic Information File format               #
# are given in the paper "The Crystallographic Information File (CIF):       #
# a New Standard Archive File for Crystallography" by S. R. Hall, F. H.      #
# Allen and I. D. Brown [Acta Cryst. (1991), A47, 655-685].                  #
#                                                                            #
# The current version of the core CIF dictionary is obtainable from          #
# ftp://ftp.iucr.org/pub/cif_core.dic.                                       #
#                                                                            #
# Software is freely available for graphical display of the structure(s)     #
# in this CIF. For information consult the CIF software page                 #
# http://www.iucr.org/resources/cif/software.                                #
#                                                                            #
# This file may be used for bona fide research purposes within the           #
# scientific community so long as proper attribution is given to the journal # 
# article from which it was obtained.                                        #
#                                                                            #
##############################################################################
data_I
_audit_creation_method     SHELXL-97
_chemical_name_systematic
;\
8-Bromo-3-phenyl-3a,4-dihydro-3<i>H</i>-chromeno[4,3-<i>c</i>]isoxazole-\
3a-carbonitrile
;
_chemical_name_common     ?
_chemical_formula_moiety     'C17 H11 Br N2 O2'
_chemical_formula_sum     'C17 H11 Br N2 O2'
_chemical_formula_iupac     'C17 H11 Br N2 O2'
_chemical_formula_weight     355.19
_chemical_melting_point     ?
_symmetry_cell_setting     monoclinic
_symmetry_space_group_name_H-M     'P 21/c'
_symmetry_space_group_name_hall     '-P 2ybc'
loop_
    _symmetry_equiv_pos_as_xyz
    'x, y, z'
    '-x, y+1/2, -z+1/2'
    '-x, -y, -z'
    'x, -y-1/2, z-1/2'
_cell_length_a     15.1034(8)
_cell_length_b     6.0676(3)
_cell_length_c     16.0865(10)
_cell_angle_alpha     90.00
_cell_angle_beta     99.953(2)
_cell_angle_gamma     90.00
_cell_volume     1452.00(14)
_cell_formula_units_Z     4
_cell_measurement_reflns_used     3175
_cell_measurement_theta_min     2.57
_cell_measurement_theta_max     28.57
_cell_measurement_temperature     298(2)
_exptl_crystal_description     block
_exptl_crystal_colour     colourless
_exptl_crystal_size_max     0.35
_exptl_crystal_size_mid     0.28
_exptl_crystal_size_min     0.20
_exptl_crystal_density_diffrn     1.625
_exptl_crystal_density_meas     ?
_exptl_crystal_density_method     'not measured'
_exptl_crystal_F_000     712
_exptl_absorpt_coefficient_mu     2.839
_exptl_absorpt_correction_type     multi-scan
_exptl_absorpt_process_details     '(<i>SADABS</i>; Bruker, 2008)'
_exptl_absorpt_correction_T_min     0.4365
_exptl_absorpt_correction_T_max     0.6005
_exptl_special_details     ?
_diffrn_ambient_temperature     298(2)
_diffrn_radiation_type     MoK\a
_diffrn_radiation_wavelength     0.71073
_diffrn_radiation_source     'fine-focus sealed tube'
_diffrn_radiation_monochromator     graphite
_diffrn_measurement_device_type     'Bruker APEXII CCD area-detector'
_diffrn_measurement_method     '\w and \f scans'
_diffrn_detector_area_resol_mean     ?
_diffrn_reflns_number     9947
_diffrn_reflns_av_R_equivalents     0.0309
_diffrn_reflns_av_sigmaI/netI     0.0428
_diffrn_reflns_theta_min     2.57
_diffrn_reflns_theta_max     28.57
_diffrn_reflns_theta_full     25.00
_diffrn_measured_fraction_theta_max     0.857
_diffrn_measured_fraction_theta_full     0.983
_diffrn_reflns_limit_h_min     -20
_diffrn_reflns_limit_h_max     17
_diffrn_reflns_limit_k_min     -7
_diffrn_reflns_limit_k_max     6
_diffrn_reflns_limit_l_min     -21
_diffrn_reflns_limit_l_max     20
_diffrn_standards_number     0
_diffrn_standards_interval_count     ?
_diffrn_standards_interval_time     ?
_diffrn_standards_decay_%     0
_refine_special_details
;
Refinement of <i>F</i>^2^ against ALL reflections. The weighted <i>R</i>-factor
<i>wR</i> and goodness of fit <i>S</i> are based on <i>F</i>^2^, conventional
<i>R</i>-factors <i>R</i> are based on <i>F</i>, with <i>F</i> set to zero for
negative <i>F</i>^2^. The threshold expression of <i>F</i>^2^ >
\s(<i>F</i>^2^) is used only for calculating <i>R</i>-factors(gt) <i>etc</i>.
and is not relevant to the choice of reflections for refinement.
<i>R</i>-factors based on <i>F</i>^2^ are statistically about twice as large
as those based on <i>F</i>, and <i>R</i>- factors based on ALL data will be
even larger.
;
_reflns_number_total     3175
_reflns_number_gt     2214
_reflns_threshold_expression     I>2sigma(I)
_refine_ls_structure_factor_coef     Fsqd
_refine_ls_matrix_type     full
_refine_ls_R_factor_all     0.0849
_refine_ls_R_factor_gt     0.0474
_refine_ls_wR_factor_gt     0.0882
_refine_ls_wR_factor_ref     0.1023
_refine_ls_goodness_of_fit_ref     1.091
_refine_ls_restrained_S_all     1.091
_refine_ls_number_reflns     3175
_refine_ls_number_parameters     199
_refine_ls_number_restraints     0
_refine_ls_hydrogen_treatment     constr
_refine_ls_weighting_scheme     calc
_refine_ls_weighting_details
         'calc w=1/[\s^2^(Fo^2^)+(0.0261P)^2^+2.1957P] where P=(Fo^2^+2Fc^2^)/3'
_atom_sites_solution_hydrogens     geom
_atom_sites_solution_primary     direct
_atom_sites_solution_secondary     difmap
_refine_ls_shift/su_max     0.001
_refine_ls_shift/su_mean     0.000
_refine_diff_density_max     0.682
_refine_diff_density_min     -0.957
_refine_ls_extinction_method     none
_refine_ls_extinction_coef     ?
loop_
    _atom_type_symbol
    _atom_type_description
    _atom_type_scat_dispersion_real
    _atom_type_scat_dispersion_imag
    _atom_type_scat_source
    'C' 'C' 0.0033 0.0016
                         'International Tables Vol C Tables 4.2.6.8 and 6.1.1.4'
    'H' 'H' 0.0000 0.0000
                         'International Tables Vol C Tables 4.2.6.8 and 6.1.1.4'
    'N' 'N' 0.0061 0.0033
                         'International Tables Vol C Tables 4.2.6.8 and 6.1.1.4'
    'O' 'O' 0.0106 0.0060
                         'International Tables Vol C Tables 4.2.6.8 and 6.1.1.4'
    'Br' 'Br' -0.2901 2.4595
                         'International Tables Vol C Tables 4.2.6.8 and 6.1.1.4'
_computing_data_collection     '<i>APEX2</i> (Bruker, 2008)'
_computing_cell_refinement     '<i>SAINT</i> (Bruker, 2008)'
_computing_data_reduction     '<i>SAINT</i> (Bruker, 2008)'
_computing_structure_solution     '<i>SHELXS97</i> (Sheldrick, 2008)'
_computing_structure_refinement     '<i>SHELXL97</i> (Sheldrick, 2008)'
_computing_molecular_graphics
    '<i>ORTEP-3 for Windows</i> (Farrugia, 2012) and <i>PLATON</i> (Spek, 2009)'
_computing_publication_material
              '<i>SHELXL97</i> (Sheldrick, 2008) and <i>PLATON</i> (Spek, 2009)'
loop_
    _atom_site_type_symbol
    _atom_site_label
    _atom_site_fract_x
    _atom_site_fract_y
    _atom_site_fract_z
    _atom_site_U_iso_or_equiv
    _atom_site_adp_type
    _atom_site_calc_flag
    _atom_site_refinement_flags
    _atom_site_occupancy
    _atom_site_symmetry_multiplicity
    _atom_site_disorder_assembly
    _atom_site_disorder_group
    Br Br1 0.36162(2) 0.32449(7) 0.91825(3) 0.05691(17) Uani d . 1 1 . .
    C C1 0.5050(3) -0.1845(7) 0.8336(2) 0.0511(10) Uani d . 1 1 . .
    H H1 0.4920 -0.3179 0.8057 0.061 Uiso calc R 1 1 . .
    C C2 0.4363(2) -0.0557(7) 0.8528(2) 0.0497(10) Uani d . 1 1 . .
    H H2 0.3770 -0.1023 0.8383 0.060 Uiso calc R 1 1 . .
    C C3 0.4558(2) 0.1418(6) 0.8935(2) 0.0409(8) Uani d . 1 1 . .
    C C4 0.5432(2) 0.2124(6) 0.9171(2) 0.0388(8) Uani d . 1 1 . .
    H H4 0.5555 0.3452 0.9457 0.047 Uiso calc R 1 1 . .
    C C5 0.6132(2) 0.0817(6) 0.8976(2) 0.0347(7) Uani d . 1 1 . .
    C C6 0.7069(2) 0.1465(5) 0.9180(2) 0.0327(7) Uani d . 1 1 . .
    C C7 0.8603(2) 0.0893(6) 0.9367(2) 0.0350(8) Uani d . 1 1 . .
    H H7 0.8709 -0.0167 0.9834 0.042 Uiso calc R 1 1 . .
    C C8 0.7744(2) 0.0220(5) 0.87679(19) 0.0328(7) Uani d . 1 1 . .
    C C9 0.7483(2) -0.2215(6) 0.8748(2) 0.0442(9) Uani d . 1 1 . .
    H H9A 0.7887 -0.3049 0.8460 0.053 Uiso calc R 1 1 . .
    H H9B 0.7545 -0.2768 0.9321 0.053 Uiso calc R 1 1 . .
    C C10 0.5935(2) -0.1162(6) 0.8556(2) 0.0397(8) Uani d . 1 1 . .
    C C11 0.9454(2) 0.1107(6) 0.90087(19) 0.0335(8) Uani d . 1 1 . .
    C C12 0.9955(2) 0.3024(6) 0.9084(2) 0.0463(9) Uani d . 1 1 . .
    H H12 0.9750 0.4258 0.9336 0.056 Uiso calc R 1 1 . .
    C C13 1.0765(3) 0.3117(7) 0.8784(2) 0.0540(10) Uani d . 1 1 . .
    H H13 1.1104 0.4404 0.8846 0.065 Uiso calc R 1 1 . .
    C C14 1.1064(2) 0.1313(7) 0.8398(2) 0.0527(10) Uani d . 1 1 . .
    H H14 1.1606 0.1374 0.8199 0.063 Uiso calc R 1 1 . .
    C C15 1.0561(2) -0.0576(7) 0.8308(2) 0.0522(10) Uani d . 1 1 . .
    H H15 1.0756 -0.1793 0.8038 0.063 Uiso calc R 1 1 . .
    C C16 0.9764(2) -0.0679(6) 0.8617(2) 0.0456(9) Uani d . 1 1 . .
    H H16 0.9431 -0.1976 0.8560 0.055 Uiso calc R 1 1 . .
    C C17 0.7720(2) 0.1102(6) 0.7912(2) 0.0380(8) Uani d . 1 1 . .
    N N1 0.74127(18) 0.2977(5) 0.96850(19) 0.0449(7) Uani d . 1 1 . .
    N N2 0.7691(2) 0.1831(7) 0.7260(2) 0.0633(10) Uani d . 1 1 . .
    O O1 0.65812(17) -0.2523(4) 0.83272(17) 0.0518(7) Uani d . 1 1 . .
    O O2 0.83596(15) 0.2996(4) 0.96973(16) 0.0481(6) Uani d . 1 1 . .
loop_
    _atom_site_aniso_label
    _atom_site_aniso_U_11
    _atom_site_aniso_U_22
    _atom_site_aniso_U_33
    _atom_site_aniso_U_12
    _atom_site_aniso_U_13
    _atom_site_aniso_U_23
    Br1 0.0352(2) 0.0664(3) 0.0693(3) 0.00649(18) 0.00961(17) 0.0061(2)
    C1 0.052(2) 0.045(2) 0.056(2) -0.0149(19) 0.0085(18) -0.008(2)
    C2 0.0376(19) 0.057(3) 0.053(2) -0.0119(18) 0.0041(17) 0.001(2)
    C3 0.0349(17) 0.047(2) 0.0410(18) 0.0027(16) 0.0061(14) 0.0104(17)
    C4 0.0389(17) 0.038(2) 0.0381(17) 0.0003(15) 0.0040(14) 0.0013(16)
    C5 0.0369(17) 0.032(2) 0.0340(17) -0.0008(14) 0.0043(14) 0.0040(15)
    C6 0.0357(16) 0.027(2) 0.0335(16) 0.0036(14) 0.0016(13) 0.0014(15)
    C7 0.0383(17) 0.032(2) 0.0326(17) 0.0088(14) 0.0006(14) -0.0005(15)
    C8 0.0345(16) 0.030(2) 0.0336(16) 0.0013(14) 0.0045(13) -0.0002(14)
    C9 0.0441(19) 0.030(2) 0.060(2) 0.0007(16) 0.0144(17) -0.0027(18)
    C10 0.0440(19) 0.035(2) 0.0419(19) -0.0032(16) 0.0114(15) -0.0004(16)
    C11 0.0320(16) 0.036(2) 0.0285(15) 0.0068(14) -0.0057(13) 0.0014(14)
    C12 0.053(2) 0.039(2) 0.046(2) 0.0008(18) 0.0048(17) -0.0044(18)
    C13 0.052(2) 0.055(3) 0.053(2) -0.012(2) 0.0028(18) 0.006(2)
    C14 0.0397(19) 0.075(3) 0.044(2) 0.000(2) 0.0071(16) 0.008(2)
    C15 0.046(2) 0.058(3) 0.054(2) 0.010(2) 0.0119(18) -0.010(2)
    C16 0.0390(18) 0.041(2) 0.055(2) 0.0029(16) 0.0043(16) -0.0070(19)
    C17 0.0292(16) 0.046(2) 0.0365(19) -0.0046(15) -0.0017(14) 0.0008(17)
    N1 0.0341(15) 0.045(2) 0.0549(18) 0.0062(14) 0.0051(13) -0.0105(16)
    N2 0.0420(17) 0.095(3) 0.049(2) -0.0085(18) -0.0012(15) 0.022(2)
    O1 0.0490(15) 0.0387(15) 0.0700(18) -0.0083(12) 0.0170(13) -0.0172(14)
    O2 0.0321(12) 0.0495(16) 0.0604(16) 0.0037(11) 0.0012(11) -0.0236(13)
_geom_special_details
;
All e.s.d.'s (except the e.s.d. in the dihedral angle between two l.s. planes)
are estimated using the full covariance matrix. The cell e.s.d.'s are taken
into account individually in the estimation of e.s.d.'s in distances, angles
and torsion angles; correlations between e.s.d.'s in cell parameters are only
used when they are defined by crystal symmetry. An approximate (isotropic)
treatment of cell e.s.d.'s is used for estimating e.s.d.'s involving l.s.
planes.
;
loop_
    _geom_bond_atom_site_label_1
    _geom_bond_atom_site_label_2
    _geom_bond_site_symmetry_2
    _geom_bond_distance
    _geom_bond_publ_flag
    Br1 C3 . 1.899(3) ?
    C1 C2 . 1.376(5) ?
    C1 C10 . 1.385(5) ?
    C1 H1 . 0.9300 ?
    C2 C3 . 1.373(5) ?
    C2 H2 . 0.9300 ?
    C3 C4 . 1.377(5) ?
    C4 C5 . 1.400(5) ?
    C4 H4 . 0.9300 ?
    C5 C10 . 1.384(5) ?
    C5 C6 . 1.451(4) ?
    C6 N1 . 1.275(4) ?
    C6 C8 . 1.512(4) ?
    C7 O2 . 1.454(4) ?
    C7 C11 . 1.502(4) ?
    C7 C8 . 1.532(4) ?
    C7 H7 . 0.9800 ?
    C8 C17 . 1.472(5) ?
    C8 C9 . 1.528(5) ?
    C9 O1 . 1.425(4) ?
    C9 H9A . 0.9700 ?
    C9 H9B . 0.9700 ?
    C10 O1 . 1.377(4) ?
    C11 C16 . 1.375(5) ?
    C11 C12 . 1.382(5) ?
    C12 C13 . 1.390(5) ?
    C12 H12 . 0.9300 ?
    C13 C14 . 1.373(6) ?
    C13 H13 . 0.9300 ?
    C14 C15 . 1.369(6) ?
    C14 H14 . 0.9300 ?
    C15 C16 . 1.381(5) ?
    C15 H15 . 0.9300 ?
    C16 H16 . 0.9300 ?
    C17 N2 . 1.132(4) ?
    N1 O2 . 1.427(3) ?
loop_
    _geom_angle_atom_site_label_1
    _geom_angle_atom_site_label_2
    _geom_angle_atom_site_label_3
    _geom_angle_site_symmetry_1
    _geom_angle_site_symmetry_3
    _geom_angle
    _geom_angle_publ_flag
    C2 C1 C10 . . 120.3(4) ?
    C2 C1 H1 . . 119.9 ?
    C10 C1 H1 . . 119.9 ?
    C3 C2 C1 . . 119.6(3) ?
    C3 C2 H2 . . 120.2 ?
    C1 C2 H2 . . 120.2 ?
    C2 C3 C4 . . 121.3(3) ?
    C2 C3 Br1 . . 120.2(3) ?
    C4 C3 Br1 . . 118.5(3) ?
    C3 C4 C5 . . 119.1(3) ?
    C3 C4 H4 . . 120.4 ?
    C5 C4 H4 . . 120.4 ?
    C10 C5 C4 . . 119.6(3) ?
    C10 C5 C6 . . 117.7(3) ?
    C4 C5 C6 . . 122.7(3) ?
    N1 C6 C5 . . 127.9(3) ?
    N1 C6 C8 . . 114.0(3) ?
    C5 C6 C8 . . 118.1(3) ?
    O2 C7 C11 . . 110.6(3) ?
    O2 C7 C8 . . 102.9(2) ?
    C11 C7 C8 . . 118.0(3) ?
    O2 C7 H7 . . 108.3 ?
    C11 C7 H7 . . 108.3 ?
    C8 C7 H7 . . 108.3 ?
    C17 C8 C6 . . 108.6(3) ?
    C17 C8 C9 . . 111.6(3) ?
    C6 C8 C9 . . 107.5(3) ?
    C17 C8 C7 . . 111.9(3) ?
    C6 C8 C7 . . 98.8(2) ?
    C9 C8 C7 . . 117.3(3) ?
    O1 C9 C8 . . 111.0(3) ?
    O1 C9 H9A . . 109.4 ?
    C8 C9 H9A . . 109.4 ?
    O1 C9 H9B . . 109.4 ?
    C8 C9 H9B . . 109.4 ?
    H9A C9 H9B . . 108.0 ?
    O1 C10 C5 . . 123.2(3) ?
    O1 C10 C1 . . 116.7(3) ?
    C5 C10 C1 . . 120.0(3) ?
    C16 C11 C12 . . 118.6(3) ?
    C16 C11 C7 . . 119.3(3) ?
    C12 C11 C7 . . 122.1(3) ?
    C11 C12 C13 . . 120.4(4) ?
    C11 C12 H12 . . 119.8 ?
    C13 C12 H12 . . 119.8 ?
    C14 C13 C12 . . 120.1(4) ?
    C14 C13 H13 . . 119.9 ?
    C12 C13 H13 . . 119.9 ?
    C15 C14 C13 . . 119.7(3) ?
    C15 C14 H14 . . 120.2 ?
    C13 C14 H14 . . 120.2 ?
    C14 C15 C16 . . 120.1(4) ?
    C14 C15 H15 . . 119.9 ?
    C16 C15 H15 . . 119.9 ?
    C11 C16 C15 . . 121.1(4) ?
    C11 C16 H16 . . 119.5 ?
    C15 C16 H16 . . 119.5 ?
    N2 C17 C8 . . 178.2(4) ?
    C6 N1 O2 . . 108.2(3) ?
    C10 O1 C9 . . 117.3(3) ?
    N1 O2 C7 . . 107.7(2) ?
loop_
    _geom_torsion_atom_site_label_1
    _geom_torsion_atom_site_label_2
    _geom_torsion_atom_site_label_3
    _geom_torsion_atom_site_label_4
    _geom_torsion_site_symmetry_1
    _geom_torsion_site_symmetry_2
    _geom_torsion_site_symmetry_3
    _geom_torsion_site_symmetry_4
    _geom_torsion
    _geom_torsion_publ_flag
    C10 C1 C2 C3 . . . . 0.4(6) ?
    C1 C2 C3 C4 . . . . -1.3(5) ?
    C1 C2 C3 Br1 . . . . 178.6(3) ?
    C2 C3 C4 C5 . . . . 1.3(5) ?
    Br1 C3 C4 C5 . . . . -178.6(2) ?
    C3 C4 C5 C10 . . . . -0.5(5) ?
    C3 C4 C5 C6 . . . . 178.3(3) ?
    C10 C5 C6 N1 . . . . -166.3(3) ?
    C4 C5 C6 N1 . . . . 14.9(5) ?
    C10 C5 C6 C8 . . . . 12.9(4) ?
    C4 C5 C6 C8 . . . . -166.0(3) ?
    N1 C6 C8 C17 . . . . -99.7(3) ?
    C5 C6 C8 C17 . . . . 81.0(4) ?
    N1 C6 C8 C9 . . . . 139.5(3) ?
    C5 C6 C8 C9 . . . . -39.8(4) ?
    N1 C6 C8 C7 . . . . 17.1(4) ?
    C5 C6 C8 C7 . . . . -162.1(3) ?
    O2 C7 C8 C17 . . . . 88.2(3) ?
    C11 C7 C8 C17 . . . . -33.8(4) ?
    O2 C7 C8 C6 . . . . -26.0(3) ?
    C11 C7 C8 C6 . . . . -148.0(3) ?
    O2 C7 C8 C9 . . . . -141.0(3) ?
    C11 C7 C8 C9 . . . . 97.0(4) ?
    C17 C8 C9 O1 . . . . -62.8(4) ?
    C6 C8 C9 O1 . . . . 56.1(4) ?
    C7 C8 C9 O1 . . . . 166.2(3) ?
    C4 C5 C10 O1 . . . . 178.8(3) ?
    C6 C5 C10 O1 . . . . -0.1(5) ?
    C4 C5 C10 C1 . . . . -0.3(5) ?
    C6 C5 C10 C1 . . . . -179.2(3) ?
    C2 C1 C10 O1 . . . . -178.8(3) ?
    C2 C1 C10 C5 . . . . 0.4(6) ?
    O2 C7 C11 C16 . . . . -175.9(3) ?
    C8 C7 C11 C16 . . . . -58.0(4) ?
    O2 C7 C11 C12 . . . . 6.3(4) ?
    C8 C7 C11 C12 . . . . 124.3(3) ?
    C16 C11 C12 C13 . . . . -1.3(5) ?
    C7 C11 C12 C13 . . . . 176.4(3) ?
    C11 C12 C13 C14 . . . . 1.1(6) ?
    C12 C13 C14 C15 . . . . 0.1(6) ?
    C13 C14 C15 C16 . . . . -1.1(6) ?
    C12 C11 C16 C15 . . . . 0.3(5) ?
    C7 C11 C16 C15 . . . . -177.5(3) ?
    C14 C15 C16 C11 . . . . 0.9(6) ?
    C5 C6 N1 O2 . . . . 179.0(3) ?
    C8 C6 N1 O2 . . . . -0.2(4) ?
    C5 C10 O1 C9 . . . . 18.8(5) ?
    C1 C10 O1 C9 . . . . -162.1(3) ?
    C8 C9 O1 C10 . . . . -47.8(4) ?
    C6 N1 O2 C7 . . . . -18.5(4) ?
    C11 C7 O2 N1 . . . . 155.3(3) ?
    C8 C7 O2 N1 . . . . 28.4(3) ?
loop_
    _geom_hbond_atom_site_label_D
    _geom_hbond_atom_site_label_H
    _geom_hbond_atom_site_label_A
    _geom_hbond_site_symmetry_A
    _geom_hbond_distance_DH
    _geom_hbond_distance_HA
    _geom_hbond_distance_DA
    _geom_hbond_angle_DHA
    C2 H2 N2 2_646.01 0.93 2.62 3.519(5) 164
    C15 H15 N2 2_746.01 0.93 2.61 3.334(5) 135
data_global
_journal_date_recd_electronic     2012-12-28
_journal_date_accepted     2013-01-24
_journal_name_full     'Acta Crystallographica, Section E'
_journal_year     2013
_journal_volume     69
_journal_issue      2
_journal_page_first     o312
_journal_page_last     o312
_journal_paper_category     QO
_journal_paper_doi     10.1107/S1600536813002511
_journal_coeditor_code     SU2547
_publ_contact_author_name     'Aravindhan, S.'
_publ_contact_author_address
;
Department of Physics
Presidency College (Autonomous)
Chennai 600 005
India
;
_publ_contact_author_email     'aravindhanpresidency@gmail.com'
_publ_contact_author_fax     ?
_publ_contact_author_phone     '9443203669'
_publ_section_title
;\
8-Bromo-3-phenyl-3a,4-dihydro-3<i>H</i>-chromeno[4,3-<i>c</i>]isoxazole-3a-\
carbonitrile
;
loop_
    _publ_author_name
    _publ_author_footnote
    _publ_author_address
    'G. Suresh' .
;
Department of Physics
Presidency College (Autonomous)
Chennai 600 005
India
;
    'J. Srinivasan' .
;
Department of Organic Chemistry
University of Madras
Chennai 600 025
India
;
    'M. Bakthadoss' .
;
Department of Organic Chemistry
University of Madras
Chennai 600 025
India
;
    'S. Aravindhan' .
;
Department of Physics
Presidency College (Autonomous)
Chennai 600 005
India
;
