# Supplementary material for: 8-Bromo-3-phenyl-3a,4-dihydro-3H-chromeno[4,3-c]isoxazole-3a-carbo­nitrile
Source: Acta Crystallogr Sect E Struct Rep Online. 2013 Jan 31;69(Pt 2):o312. doi: 10.1107/S1600536813002511 (PMC3569831; doi:10.1107/S1600536813002511)
Supplement: Supplementary file 2 [file e-69-0o312-Isup2.hkl]

#
# h,k,l, Fc-squared, Fo-squared, sigma(Fo-squared) and status flag
#
data_I
_shelx_title ' new in P2(1)/c'
_shelx_refln_list_code          4
_shelx_F_calc_maximum      235.36
_exptl_crystal_F_000       712.00
_reflns_d_resolution_high  0.7430
 
loop_
 _symmetry_equiv_pos_as_xyz
 'x, y, z'
 '-x, y+1/2, -z+1/2'
 '-x, -y, -z'
 'x, -y-1/2, z-1/2'
 
_cell_length_a    15.1034
_cell_length_b     6.0676
_cell_length_c    16.0865
_cell_angle_alpha  90.000
_cell_angle_beta   99.953
_cell_angle_gamma  90.000
 
_shelx_F_squared_multiplier     1.000
 
loop_
 _refln_index_h
 _refln_index_k
 _refln_index_l
 _refln_F_squared_calc
 _refln_F_squared_meas
 _refln_F_squared_sigma
 _refln_observed_status
   2   0   0        3.00        2.67      0.75 o
   3   0   0     7815.32     7613.66    134.74 o
   4   0   0     1997.33     1902.11     33.88 o
   5   0   0     3136.96     3245.76     57.30 o
   6   0   0       58.40       43.45      2.73 o
   7   0   0     8939.50     9238.89    192.10 o
   8   0   0     6767.66     6826.97    142.44 o
   9   0   0       43.00       34.34      6.24 o
  10   0   0     6805.57     6959.09    173.00 o
  11   0   0     2252.28     2278.04     46.61 o
  12   0   0      372.43      363.19     12.21 o
  13   0   0       24.32       16.03      6.53 o
  14   0   0     1411.49     1481.00     32.99 o
  15   0   0     1301.79     1334.05     66.90 o
  16   0   0       23.20        3.03     25.23 o
  17   0   0      471.05      462.54     45.61 o
  18   0   0      105.10      106.05     33.95 o
  19   0   0       83.47       44.95     35.72 o
   1   1   0     1476.44     1420.64     25.48 o
   2   1   0    18561.17    17231.10    263.71 o
   3   1   0     9600.48     9677.16    143.78 o
   4   1   0     5711.14     6009.90     80.87 o
   5   1   0    12235.78    12390.80    166.33 o
   6   1   0     5343.16     5547.79     74.18 o
   7   1   0      466.28      475.12      7.86 o
   8   1   0     5688.66     6128.99     79.90 o
   9   1   0     2585.79     2668.03     37.82 o
  10   1   0      950.12      945.64     17.04 o
  11   1   0       24.17       13.85      4.11 o
  12   1   0     2876.15     2890.16     46.25 o
  13   1   0      576.68      590.95     13.44 o
  14   1   0        4.84       -7.84      7.84 o
  15   1   0      358.81      352.42     18.65 o
  16   1   0      423.27      446.13     29.62 o
  17   1   0      502.16      478.92     32.55 o
  18   1   0        0.01      -21.86     21.86 o
  19   1   0      289.18      287.43     28.52 o
   0   2   0    17455.84    17063.79    362.88 o
   1   2   0     3586.84     3759.73     61.52 o
   2   2   0     1678.23     1733.87     30.89 o
   3   2   0     1886.51     1981.86     35.19 o
   4   2   0      378.08      356.91      7.12 o
   5   2   0      135.51      177.30      4.38 o
   6   2   0     1912.06     1975.85     27.29 o
   7   2   0     2098.80     2191.40     30.12 o
   8   2   0     1721.11     1765.70     26.29 o
   9   2   0        2.02       -1.51      3.78 o
  10   2   0     1536.26     1561.59     25.86 o
  11   2   0     2451.11     2473.52     39.86 o
  12   2   0      126.14      117.60      6.40 o
  13   2   0       80.19       68.53      6.88 o
  14   2   0      160.83      175.44     13.00 o
  15   2   0      109.19      113.61     13.00 o
  16   2   0        0.82      -12.28     12.28 o
  17   2   0      131.28      120.68     16.21 o
  18   2   0      158.19      142.37     23.01 o
  19   2   0       36.83       31.27     23.84 o
   1   3   0     1893.09     2149.07     40.12 o
   2   3   0      454.52      494.31      8.24 o
   3   3   0       47.53       59.17      3.45 o
   4   3   0      864.07      978.35     18.65 o
   5   3   0      143.39      139.31      6.28 o
   6   3   0      769.82      805.76     16.33 o
   7   3   0       11.82        2.56      3.40 o
   8   3   0      449.54      410.42     15.19 o
   9   3   0      111.03       95.79      4.30 o
  10   3   0        4.55       -0.06      4.28 o
  11   3   0      247.54      225.38      8.39 o
  12   3   0      101.96       89.96      6.37 o
  13   3   0      420.40      423.99     14.08 o
  14   3   0       46.21       35.52     11.03 o
  15   3   0       14.38        3.19     11.35 o
  16   3   0       50.16       32.60     13.63 o
  17   3   0        6.36       -9.80     19.53 o
  18   3   0        0.34      -21.23     21.23 o
   0   4   0      637.03      694.36     16.40 o
   1   4   0       44.77       59.07      3.30 o
   2   4   0      263.98      277.23      6.78 o
   3   4   0       50.88       48.94      5.30 o
   4   4   0      519.12      566.85     12.30 o
   5   4   0       27.12       26.97      4.51 o
   6   4   0       53.83       48.15      5.15 o
   7   4   0       12.55       10.40      5.80 o
   8   4   0       41.86       53.47      7.21 o
   9   4   0      174.55      178.37     10.70 o
  10   4   0       41.40       28.91      5.47 o
  11   4   0        1.98       -2.17      8.42 o
  12   4   0      445.56      453.06     17.18 o
  13   4   0       23.37        8.36     14.11 o
  14   4   0       19.61       11.91     31.03 o
  15   4   0       57.32       40.97     35.87 o
  16   4   0       11.81       10.90     34.71 o
  17   4   0       12.05        0.66     39.45 o
   1   5   0      185.09      207.33      6.77 o
   2   5   0      348.06      389.45      8.63 o
   3   5   0      977.71     1027.18     33.17 o
   4   5   0      144.82      155.30     12.94 o
   5   5   0      140.48      161.01     13.40 o
   6   5   0      238.87      282.57     12.65 o
   7   5   0       78.44       80.54      9.28 o
   8   5   0      125.28      133.41     12.48 o
   9   5   0      128.49      155.27     13.93 o
  10   5   0      226.04      220.97     17.73 o
  11   5   0        0.84       -9.48     25.78 o
  12   5   0       27.45       19.78     29.11 o
  13   5   0      236.08      293.78     38.75 o
  14   5   0       46.04       23.51     32.09 o
  15   5   0        5.85      -37.79     37.79 o
   6   6   0       49.64       74.67     19.73 o
   7   6   0      241.29      292.12     32.19 o
   8   6   0      103.07      126.08     16.83 o
   9   6   0        0.62      -10.80     21.74 o
  10   6   0        3.52        4.74     26.13 o
  11   6   0      203.97      259.32     35.87 o
  12   6   0       20.97       48.64     29.87 o
  13   6   0        0.25      -14.13     30.62 o
 -20   1   1        7.79      -33.20     33.20 o
 -19   1   1      110.27      101.83     25.49 o
 -18   1   1      281.70      253.35     24.91 o
 -17   1   1        1.49      -17.80     17.80 o
 -16   1   1      122.82      114.50     13.49 o
 -15   1   1      524.35      524.38     20.07 o
 -14   1   1        8.40        1.34      6.20 o
 -13   1   1        3.21       -2.76      4.45 o
 -12   1   1      174.22      164.63      6.41 o
 -11   1   1      771.43      752.39     12.71 o
 -10   1   1      260.70      256.08      6.36 o
  -9   1   1      703.11      688.56     11.18 o
  -8   1   1     1176.63     1098.54     15.37 o
  -7   1   1      171.53      124.15      3.46 o
  -6   1   1      239.41      272.02      4.54 o
  -5   1   1      346.96      315.58      5.25 o
  -4   1   1     1303.46     1315.93     18.14 o
  -3   1   1     4113.24     4083.15     55.76 o
  -2   1   1       39.99       38.13      1.77 o
  -1   1   1     7385.11     6816.05    102.90 o
   0   1   1     4075.13     4076.47     57.21 o
   1   1   1     2231.75     2341.24     44.00 o
   2   1   1     3585.54     3619.81     54.56 o
   3   1   1      389.65      380.29      6.46 o
   4   1   1      939.40      953.12     15.89 o
   5   1   1        0.56       -1.95      1.95 o
   6   1   1     7182.84     7489.82    100.02 o
   7   1   1     3028.00     3166.62     42.92 o
   8   1   1      343.98      353.47      7.42 o
   9   1   1      393.51      398.74      9.04 o
  10   1   1      160.18      133.83      6.93 o
  11   1   1     1936.31     1957.07     32.26 o
  12   1   1       12.98       -1.29      5.41 o
  13   1   1      210.72      197.08      9.35 o
  14   1   1      425.16      455.17     19.70 o
  15   1   1        1.71      -11.85     11.85 o
  16   1   1        7.52      -16.08     18.35 o
  17   1   1       52.72       29.64     21.46 o
  18   1   1       49.64        8.01     24.32 o
  19   1   1       61.88       16.29     25.66 o
 -19   2   1        0.25      -15.47     23.58 o
 -18   2   1      188.48      175.29     23.66 o
 -17   2   1      215.12      237.79     17.11 o
 -16   2   1      127.46      127.03     13.95 o
 -15   2   1        1.27      -11.11     11.11 o
 -14   2   1      610.19      589.91     20.20 o
 -13   2   1     4152.38     4083.51     64.66 o
 -12   2   1      304.74      294.25      9.50 o
 -11   2   1      533.79      523.89     11.46 o
 -10   2   1     1676.93     1721.22     28.19 o
  -9   2   1      177.50      168.38      6.07 o
  -8   2   1      197.02      183.60      5.29 o
  -7   2   1      767.56      717.13     10.87 o
  -6   2   1     6474.00     6668.88     89.41 o
  -5   2   1     1279.28     1223.97     20.54 o
  -4   2   1      165.99      199.84      4.43 o
  -3   2   1    10462.16    10258.35    151.93 o
  -2   2   1      543.84      475.69      8.42 o
  -1   2   1     1309.31     1354.62     23.00 o
   0   2   1      636.08      606.32     10.75 o
   1   2   1     7410.68     7381.89    118.91 o
   2   2   1    12180.42    12221.68    214.30 o
   3   2   1       48.26       48.36      2.87 o
   4   2   1     6049.39     6060.71     90.96 o
   5   2   1     5073.68     5135.47     76.10 o
   6   2   1      824.02      845.99     12.44 o
   7   2   1       49.05       33.88      2.74 o
   8   2   1     1955.90     1892.59     28.21 o
   9   2   1     2594.53     2615.46     41.60 o
  10   2   1      267.37      238.90      7.76 o
  11   2   1      536.26      506.96     11.74 o
  12   2   1       27.92       18.67      5.87 o
  13   2   1      946.21      988.42     22.27 o
  14   2   1       43.11       27.04     11.43 o
  15   2   1      192.36      207.57     15.55 o
  16   2   1      625.71      622.45     25.56 o
  17   2   1      210.84      194.00     23.49 o
  18   2   1      146.33      113.04     24.22 o
  19   2   1      116.23       89.52     27.37 o
 -18   3   1      199.58      218.79     24.97 o
 -17   3   1       13.52       -6.10     20.48 o
 -16   3   1      370.59      373.46     19.66 o
 -15   3   1      693.82      755.85     24.94 o
 -14   3   1      520.21      510.35     19.13 o
 -13   3   1      225.98      229.81     11.19 o
 -12   3   1       48.01       64.84      6.02 o
 -11   3   1     1910.64     1921.85     31.63 o
 -10   3   1      296.74      276.41      8.97 o
  -9   3   1      418.83      413.12      9.17 o
  -8   3   1     2977.27     2949.56     46.33 o
  -7   3   1     1427.33     1454.96     24.55 o
  -6   3   1       19.63       21.94      2.57 o
  -5   3   1     2685.10     2759.30     49.22 o
  -4   3   1     4637.88     4656.61     81.68 o
  -3   3   1     1138.06     1095.53     18.38 o
  -2   3   1      228.41      224.92      6.13 o
  -1   3   1     2408.35     2288.84     45.31 o
   0   3   1     5301.08     5281.34     78.02 o
   1   3   1      894.57     1030.51     19.98 o
   2   3   1     4500.72     4743.45     83.29 o
   3   3   1     4631.59     4749.21     83.35 o
   4   3   1     1283.27     1247.70     23.35 o
   5   3   1      973.05     1087.34     20.85 o
   6   3   1     3429.93     3434.41     61.28 o
   7   3   1     3030.40     3098.97    101.23 o
   8   3   1      680.92      683.29     13.58 o
   9   3   1      284.73      279.32      8.03 o
  10   3   1     2210.94     2199.72     35.74 o
  11   3   1      666.86      685.30     14.24 o
  12   3   1       19.43       16.18      6.74 o
  13   3   1      472.10      478.83     18.58 o
  14   3   1      766.83      777.05     24.50 o
  15   3   1      159.62      158.60     14.43 o
  16   3   1       65.88       49.95     14.36 o
  17   3   1      241.91      254.31     27.64 o
  18   3   1      103.06      115.07     30.17 o
 -17   4   1      141.52      106.00     39.50 o
 -16   4   1       85.69       74.67     38.60 o
 -15   4   1       46.00       48.79     31.53 o
 -14   4   1      336.50      329.65     44.95 o
 -13   4   1      399.17      397.65     22.54 o
 -12   4   1      668.63      654.41     19.77 o
 -11   4   1      351.35      351.66     13.85 o
 -10   4   1      395.53      413.86     11.32 o
  -9   4   1       95.15      102.48      7.74 o
  -8   4   1        1.69       -2.88      6.20 o
  -7   4   1      637.06      650.95     16.68 o
  -6   4   1     1792.12     1781.66     32.99 o
  -5   4   1      854.73      837.30     16.90 o
  -4   4   1       31.95       28.23      4.54 o
  -3   4   1     1504.89     1526.36     29.42 o
  -2   4   1     3544.03     3709.90     59.55 o
  -1   4   1       26.05       34.50      2.78 o
   0   4   1      725.18      755.29     12.42 o
   1   4   1      413.42      372.39      7.73 o
   2   4   1     1531.15     1523.12     33.67 o
   3   4   1       72.48       69.06      4.58 o
   4   4   1     2516.53     2583.52     46.44 o
   5   4   1     1384.16     1371.62     26.14 o
   6   4   1      233.21      242.85      9.65 o
   7   4   1      803.46      817.83     19.79 o
   8   4   1     2866.36     2820.33     57.70 o
   9   4   1      642.72      669.92     18.56 o
  10   4   1       56.53       54.03      6.59 o
  11   4   1       33.10       25.07      8.95 o
  12   4   1      467.57      490.24     17.88 o
  13   4   1      326.60      352.33     23.15 o
  14   4   1       40.49        2.72     30.12 o
  15   4   1      257.87      261.64     40.26 o
  16   4   1      238.11      225.82     42.58 o
  17   4   1       36.65      -23.21     44.20 o
 -15   5   1       22.74       -4.94     36.58 o
 -14   5   1       35.45       15.14     33.90 o
 -13   5   1       11.59      -16.30     30.37 o
 -12   5   1       86.39       93.59     26.34 o
 -11   5   1      224.78      215.63     27.70 o
 -10   5   1       26.22       23.30     11.15 o
  -9   5   1      335.65      326.82     17.27 o
  -8   5   1      959.15      943.03     28.65 o
  -7   5   1       53.86       55.56      8.39 o
  -6   5   1       87.37       72.07      7.00 o
  -5   5   1      248.30      245.23     16.36 o
  -4   5   1      933.77      932.13     30.63 o
  -3   5   1      470.12      445.74     12.75 o
  -2   5   1       52.87       48.43      3.77 o
  -1   5   1       33.57       20.28      3.58 o
   0   5   1     2155.48     2128.41     32.41 o
   1   5   1      101.88      102.28      5.43 o
   2   5   1      131.22      138.32      7.26 o
   3   5   1      566.25      590.80     23.64 o
   4   5   1      525.67      499.61     21.44 o
   5   5   1       68.80       69.40      6.46 o
   6   5   1      153.83      133.25     10.33 o
   7   5   1       68.27       59.72      9.25 o
   8   5   1       26.30        4.96      9.58 o
   9   5   1        7.33       -6.16     10.70 o
  10   5   1      398.96      392.71     21.07 o
  11   5   1       46.69       25.78     25.28 o
  12   5   1       66.33       62.06     31.38 o
  13   5   1       48.54       17.91     30.57 o
  14   5   1      127.14      126.58     40.01 o
  15   5   1        1.80      -34.76     34.76 o
 -13   6   1       46.75       52.12     34.96 o
 -12   6   1       13.37        5.50     27.60 o
 -11   6   1        9.77        1.36     25.07 o
 -10   6   1       11.31       -7.32     22.75 o
  -9   6   1        2.96       -4.24     23.81 o
  -8   6   1      138.11      113.82     23.71 o
  -7   6   1        4.04      -19.37     19.37 o
  -6   6   1       12.19        5.35     19.27 o
   5   6   1        1.19        9.79     17.15 o
   6   6   1        1.64       -1.41     20.33 o
   7   6   1       12.77       12.66     21.29 o
   8   6   1      257.42      243.17     13.44 o
   9   6   1        3.04        9.33     22.80 o
  10   6   1       44.76       41.57     28.66 o
  11   6   1       17.85        6.56     30.73 o
  12   6   1        5.22       -8.63     33.50 o
  13   6   1        5.34      -23.21     36.88 o
 -20   0   2      125.38      111.40     38.75 o
 -19   0   2      553.76      529.04     52.47 o
 -18   0   2       83.20       50.96     30.42 o
 -17   0   2      321.69      334.85     36.98 o
 -16   0   2     1224.66     1333.90     67.50 o
 -15   0   2      241.32      240.85     18.08 o
 -14   0   2        1.75        5.63      6.80 o
 -13   0   2     2413.64     2404.43     49.57 o
 -12   0   2     4787.78     4801.09     95.37 o
 -11   0   2     4415.61     4448.02    111.91 o
 -10   0   2      145.43      170.03     10.09 o
  -9   0   2     3522.58     3422.77    120.16 o
  -8   0   2    11064.67    11486.83    199.55 o
  -7   0   2     1121.58     1357.21     24.79 o
  -6   0   2      194.31      261.86      6.25 o
  -5   0   2     9768.31     9781.04    170.78 o
  -4   0   2    11351.92    11098.13    194.40 o
  -3   0   2     5406.62     5314.08     93.15 o
  -2   0   2     1580.02     1621.38     28.86 o
  -1   0   2      159.14      153.45      4.25 o
   0   0   2     6508.69     6300.83    249.13 o
   1   0   2     3044.98     2613.96     85.99 o
   2   0   2     4770.79     4865.84    118.14 o
   3   0   2    21002.86    19986.36    393.39 o
   4   0   2     1215.37     1272.26     23.22 o
   5   0   2     4622.48     4772.24    129.36 o
   6   0   2     5773.19     5784.97    120.22 o
   7   0   2       29.25       50.38      4.59 o
   8   0   2     1721.71     1907.48     49.72 o
   9   0   2       49.63       65.58      7.48 o
  10   0   2     6438.01     6704.20    131.87 o
  11   0   2     1316.07     1326.37     29.14 o
  12   0   2     1250.04     1268.06     28.53 o
  13   0   2     2092.16     2187.91     46.26 o
  14   0   2      727.69      728.44     20.09 o
  15   0   2        0.71      -24.97     24.97 o
  16   0   2      351.86      386.36     40.11 o
  17   0   2      499.23      516.58     50.96 o
  18   0   2      402.01      355.48     51.81 o
  19   0   2        0.60      -37.03     37.03 o
 -20   1   2       38.80       32.88     25.71 o
 -19   1   2       60.44       46.48     23.45 o
 -18   1   2      116.27      128.30     22.16 o
 -17   1   2      722.57      746.39     35.33 o
 -16   1   2      173.00      169.13     13.66 o
 -15   1   2      173.91      188.93     17.00 o
 -14   1   2     1589.75     1666.81     25.52 o
 -13   1   2      292.26      313.07      8.11 o
 -12   1   2      774.51      805.40     13.61 o
 -11   1   2     4628.33     4817.03     67.41 o
 -10   1   2     1250.33     1215.07     18.32 o
  -9   1   2      567.80      531.32      9.21 o
  -8   1   2      230.97      287.67      5.54 o
  -7   1   2     3667.72     3602.97     44.89 o
  -6   1   2     7822.79     7960.11     98.17 o
  -5   1   2        6.38       15.10      2.30 o
  -4   1   2     5301.38     5396.43     63.24 o
  -3   1   2     3309.70     3291.47     44.29 o
  -2   1   2     1515.99     1509.53     17.82 o
  -1   1   2       56.24       65.25      1.61 o
   0   1   2    18270.54    16070.37    302.60 o
   1   1   2       80.80       83.85      2.70 o
   2   1   2     4377.39     4370.13     82.48 o
   3   1   2     2281.38     2438.35     36.53 o
   4   1   2     8311.59     8429.48    124.40 o
   5   1   2      748.38      710.18     12.88 o
   6   1   2     1348.42     1409.42     19.84 o
   7   1   2       99.39       77.97      3.61 o
   8   1   2     5553.29     5513.48     79.02 o
   9   1   2      465.89      456.30     10.09 o
  10   1   2      911.23      934.05     17.16 o
  11   1   2     2987.01     3135.01     50.12 o
  12   1   2     1853.61     1843.03     31.24 o
  13   1   2     1249.27     1181.54     22.18 o
  14   1   2      206.19      223.80     19.75 o
  15   1   2      668.73      655.89     33.22 o
  16   1   2      374.57      343.58     28.09 o
  17   1   2       23.38        9.49     21.47 o
  18   1   2      179.34      155.53     25.81 o
  19   1   2      206.92      180.78     28.65 o
 -19   2   2      154.54      171.05     26.04 o
 -18   2   2       49.15       21.53     25.05 o
 -17   2   2        8.46       -2.40     12.95 o
 -16   2   2      199.57      203.10     15.32 o
 -15   2   2      517.78      510.17     19.69 o
 -14   2   2       69.91       61.41     10.05 o
 -13   2   2      382.53      364.88     10.51 o
 -12   2   2      137.73      145.49      7.70 o
 -11   2   2      230.69      224.13      7.72 o
 -10   2   2       82.03       89.22      4.72 o
  -9   2   2     1075.65     1061.62     18.15 o
  -8   2   2      692.62      661.59     11.22 o
  -7   2   2      549.94      619.73      9.75 o
  -6   2   2     2416.82     2588.29     37.57 o
  -5   2   2     3620.94     3711.53     53.37 o
  -4   2   2      572.15      544.50      8.18 o
  -3   2   2      118.46      116.19      5.51 o
  -2   2   2      130.56      129.34      2.58 o
  -1   2   2      481.39      531.13      7.70 o
   0   2   2     2278.22     2264.40     30.94 o
   1   2   2       89.20      107.98      6.01 o
   2   2   2      401.39      401.49      7.69 o
   3   2   2     1630.04     1651.65     28.39 o
   4   2   2       17.57       22.76      2.24 o
   5   2   2      687.09      693.92     11.65 o
   6   2   2     3593.36     3818.27     56.89 o
   7   2   2      385.11      399.65      7.76 o
   8   2   2      170.02      156.36      5.45 o
   9   2   2      113.30       97.29      5.42 o
  10   2   2      796.09      797.35     15.27 o
  11   2   2     1311.40     1313.80     23.23 o
  12   2   2       22.99        4.66      6.07 o
  13   2   2      438.76      437.59     14.43 o
  14   2   2      307.61      270.52     17.35 o
  15   2   2       41.11       22.24     13.42 o
  16   2   2       87.51       79.02     15.14 o
  17   2   2      112.28       97.57     22.92 o
  18   2   2        3.03      -21.09     23.32 o
  19   2   2        6.75      -15.84     32.29 o
 -18   3   2       20.74        3.00     20.20 o
 -17   3   2       31.74       45.28     19.09 o
 -16   3   2        8.88       -9.70     13.04 o
 -15   3   2        0.67       -7.06     10.89 o
 -14   3   2       18.47        6.91     10.11 o
 -13   3   2      119.11      110.68      8.36 o
 -12   3   2        7.57        7.52      6.23 o
 -11   3   2      505.88      493.64     12.57 o
 -10   3   2        8.61        8.06      4.71 o
  -9   3   2        1.47       -4.24      4.24 o
  -8   3   2       44.57       55.00      6.29 o
  -7   3   2       14.06       23.01      3.46 o
  -6   3   2       37.39       44.53      3.09 o
  -5   3   2       50.32       60.05      3.43 o
  -4   3   2      136.34      175.69      5.11 o
  -3   3   2      495.89      538.06      9.96 o
  -2   3   2     1434.87     1587.60     21.79 o
  -1   3   2      116.08      106.52      3.60 o
   0   3   2      153.62      181.38      5.92 o
   1   3   2      123.52      108.10      3.34 o
   2   3   2     1144.53     1284.17     23.67 o
   3   3   2        0.80       -4.11      4.11 o
   4   3   2       23.20       20.03      3.91 o
   5   3   2      724.95      779.52     16.06 o
   6   3   2       20.17       25.25      4.68 o
   7   3   2      423.46      450.80     10.76 o
   8   3   2      212.66      221.99      8.75 o
   9   3   2       10.97       10.75      3.71 o
  10   3   2       11.04        0.72      4.80 o
  11   3   2       51.20       43.67      7.27 o
  12   3   2       19.43        9.90      6.95 o
  13   3   2        2.95       -7.82     10.56 o
  14   3   2       48.34       26.31     12.18 o
  15   3   2       24.72        9.75     13.04 o
  16   3   2        4.88       -5.77     13.81 o
  17   3   2        7.61      -11.74     20.54 o
  18   3   2       46.08       22.59     36.88 o
 -17   4   2        0.58      -22.80     38.34 o
 -16   4   2       18.03        2.32     32.39 o
 -15   4   2        5.60       -9.84     27.90 o
 -14   4   2        2.96       -1.41     25.07 o
 -13   4   2        1.30       -8.32     13.10 o
 -12   4   2      412.30      378.61     15.33 o
 -11   4   2       65.00       50.12      8.61 o
 -10   4   2        1.00       -3.32      5.26 o
  -9   4   2      673.23      715.50     13.52 o
  -8   4   2      891.92      917.34     17.67 o
  -7   4   2       37.79       28.81      5.99 o
  -6   4   2       35.27       39.30      5.01 o
  -5   4   2       20.41       22.75      4.92 o
  -4   4   2      157.50      156.42      4.54 o
  -3   4   2      485.20      523.10      8.75 o
  -2   4   2      312.98      332.75      6.72 o
  -1   4   2      666.28      675.45     11.29 o
   0   4   2       33.88       30.03      4.11 o
   1   4   2       67.07       59.97      3.47 o
   2   4   2      111.90      107.25      7.58 o
   3   4   2      222.85      218.35      7.06 o
   4   4   2      364.71      351.55      9.50 o
   5   4   2      111.90      115.82      6.45 o
   6   4   2      123.19      137.71      8.76 o
   7   4   2       29.79       22.67      6.79 o
   8   4   2      704.37      644.28     17.62 o
   9   4   2      267.26      295.80     15.58 o
  10   4   2      103.63      101.29      6.86 o
  11   4   2        1.18       -8.42      8.42 o
  12   4   2       26.63        7.61      9.52 o
  13   4   2        5.61      -12.72     14.88 o
  14   4   2      151.39      108.72     37.59 o
  15   4   2        4.54      -35.06     35.06 o
  16   4   2       10.69      -29.41     41.82 o
 -15   5   2       33.54       21.34     32.44 o
 -14   5   2      105.77      120.93     34.76 o
 -13   5   2       81.58      106.35     28.05 o
 -12   5   2       10.45      -10.24     26.39 o
 -11   5   2      240.05      248.22     36.33 o
 -10   5   2      499.57      533.51     22.24 o
  -9   5   2      272.54      254.85     10.41 o
  -8   5   2       45.65       33.32      7.69 o
  -7   5   2      148.24      170.05     11.25 o
  -6   5   2      375.51      408.74     12.59 o
  -5   5   2      210.63      201.76      6.43 o
  -4   5   2      166.02      175.64      6.42 o
  -3   5   2     1080.34     1200.11     21.33 o
  -2   5   2      194.28      216.88      7.94 o
  -1   5   2       21.18        5.94      4.13 o
   0   5   2     1540.28     1586.52     27.82 o
   1   5   2      373.64      414.98     10.23 o
   2   5   2      223.40      219.18      8.65 o
   3   5   2      512.51      562.63     23.43 o
   4   5   2      134.05      187.32     16.53 o
   5   5   2      136.53      141.96     14.33 o
   6   5   2       26.18        6.55      7.93 o
   7   5   2       64.90       69.94      9.95 o
   8   5   2      157.90      209.64     15.03 o
   9   5   2      124.65      126.57     13.06 o
  10   5   2      137.04      121.49     26.03 o
  11   5   2      321.51      311.99     38.90 o
  12   5   2      148.22      137.18     35.06 o
  13   5   2        3.16      -34.71     34.71 o
  14   5   2        5.41      -38.09     38.09 o
  15   5   2      101.55       61.15     44.90 o
 -13   6   2       12.72       32.69     33.10 o
 -12   6   2       71.25       88.90     31.68 o
 -11   6   2      109.34      113.21     30.12 o
 -10   6   2        3.78        2.07     22.75 o
  -9   6   2      217.33      271.28     35.16 o
  -8   6   2      110.29      142.73     24.12 o
   5   6   2      121.07      136.07     20.94 o
   6   6   2      405.91      456.13     36.27 o
   7   6   2      124.08      138.37     10.24 o
   8   6   2       16.77       19.22     24.62 o
   9   6   2      323.96      358.11     42.38 o
  10   6   2      155.39      234.60     35.27 o
  11   6   2       32.92       45.51     33.35 o
  12   6   2        7.31       17.51     31.58 o
 -20   1   3       28.12        7.36     23.91 o
 -19   1   3       54.66       42.67     22.12 o
 -18   1   3       42.47       24.86     20.63 o
 -17   1   3       97.65       80.11     19.39 o
 -16   1   3      110.82      147.32     19.20 o
 -15   1   3      227.78      220.17     13.59 o
 -14   1   3       45.50       44.68      5.50 o
 -13   1   3      565.03      557.30     10.94 o
 -12   1   3       54.39       48.05      4.17 o
 -11   1   3      191.34      180.55      6.82 o
 -10   1   3      331.99      329.42      7.09 o
  -9   1   3      934.79      899.81     13.98 o
  -8   1   3        6.59       17.52      2.48 o
  -7   1   3       86.00      106.37      3.47 o
  -6   1   3     5260.27     5700.66     70.37 o
  -5   1   3     5201.05     5278.89     65.30 o
  -4   1   3      720.72      676.28      9.50 o
  -3   1   3     2689.33     2656.93     34.14 o
  -2   1   3     4907.89     4864.29     63.39 o
  -1   1   3     4985.54     5026.74     65.49 o
   0   1   3    13228.37    12856.34    216.89 o
   1   1   3     3843.36     3946.01     62.91 o
   2   1   3      128.63      127.60      4.73 o
   3   1   3     2934.45     3003.15     54.60 o
   4   1   3     2946.63     3123.56     49.39 o
   5   1   3      442.91      394.34      7.03 o
   6   1   3      473.72      436.00      7.67 o
   7   1   3      298.91      315.97      7.17 o
   8   1   3        7.83       -4.08      4.08 o
   9   1   3      708.38      717.04     14.01 o
  10   1   3      643.85      606.62     13.11 o
  11   1   3        0.76       -5.60      5.60 o
  12   1   3       31.22       10.95      6.15 o
  13   1   3      561.08      514.79     13.88 o
  14   1   3        2.15      -12.00     12.00 o
  15   1   3        3.70      -13.39     13.39 o
  16   1   3       86.69       44.94     20.58 o
  17   1   3      114.77       68.36     24.91 o
  18   1   3       30.20       -5.60     24.21 o
  19   1   3       19.49      -15.01     27.77 o
 -19   2   3       42.78       40.97     24.24 o
 -18   2   3      215.89      231.96     22.96 o
 -17   2   3      131.96      112.59     14.14 o
 -16   2   3       26.33       14.33     12.40 o
 -15   2   3      610.63      636.50     22.20 o
 -14   2   3      595.33      603.85     20.06 o
 -13   2   3        3.77       -3.31      5.74 o
 -12   2   3      151.01      146.76      7.43 o
 -11   2   3     3024.09     2990.20     47.48 o
 -10   2   3      379.86      371.00      9.05 o
  -9   2   3      178.61      164.26      6.10 o
  -8   2   3     3089.59     3168.30     45.85 o
  -7   2   3     5065.27     4983.08     71.29 o
  -6   2   3       99.95       70.68      3.42 o
  -5   2   3     1627.41     1751.24     24.10 o
  -4   2   3     1758.84     1611.25     23.09 o
  -3   2   3     5636.48     5599.63     72.98 o
  -2   2   3     1291.32     1303.20     16.53 o
  -1   2   3     1040.82     1035.34     14.07 o
   0   2   3     5072.14     4792.57     68.31 o
   1   2   3      170.18      122.96      4.34 o
   2   2   3      311.59      341.68      7.12 o
   3   2   3     1968.11     1922.92     30.05 o
   4   2   3     1190.53     1103.37     17.50 o
   5   2   3     3685.43     3939.04     58.76 o
   6   2   3     1031.58     1105.74     21.27 o
   7   2   3     2344.94     2280.68     33.74 o
   8   2   3     2611.14     2554.20     37.78 o
   9   2   3       28.68       30.65      4.68 o
  10   2   3      995.73      978.70     18.33 o
  11   2   3      333.72      319.70     10.43 o
  12   2   3       11.08       -6.12      6.12 o
  13   2   3      237.10      206.51     15.57 o
  14   2   3      604.94      571.61     23.41 o
  15   2   3      797.20      771.32     27.83 o
  16   2   3        7.33      -15.21     15.21 o
  17   2   3       49.44       35.51     23.61 o
  18   2   3      267.40      272.97     30.16 o
 -18   3   3        0.84      -17.30     33.15 o
 -17   3   3      379.74      368.10     45.61 o
 -16   3   3      414.60      496.37     27.31 o
 -15   3   3      145.65      155.27     15.90 o
 -14   3   3      131.40      132.37     14.01 o
 -13   3   3      936.77      962.58     24.41 o
 -12   3   3      574.20      590.57     14.46 o
 -11   3   3       32.43       22.71      5.67 o
 -10   3   3     1319.02     1332.19     24.82 o
  -9   3   3     2038.53     2082.38     36.60 o
  -8   3   3     1250.81     1197.51     18.56 o
  -7   3   3      169.01      176.34      4.94 o
  -6   3   3     1196.04     1198.68     17.18 o
  -5   3   3     2253.30     2085.90     26.43 o
  -4   3   3     2555.96     2708.07     38.02 o
  -3   3   3     5068.31     5214.74     64.21 o
  -2   3   3     5089.11     5213.25     69.75 o
  -1   3   3     2688.77     2742.93     40.82 o
   0   3   3      589.46      596.17      9.90 o
   1   3   3      724.16      657.54     11.39 o
   2   3   3     5735.99     5696.04    104.76 o
   3   3   3     1159.57     1177.15     22.37 o
   4   3   3     1440.43     1422.62     26.75 o
   5   3   3     3797.53     3759.48     66.64 o
   6   3   3     1858.18     1811.94     37.89 o
   7   3   3        2.08        0.98      4.09 o
   8   3   3       37.04       43.44      5.05 o
   9   3   3      317.78      353.62      8.82 o
  10   3   3     1284.13     1205.30     24.07 o
  11   3   3        7.40       -4.61      5.31 o
  12   3   3     1017.90      982.41     22.13 o
  13   3   3     1342.35     1352.17     40.99 o
  14   3   3       18.63        1.65     12.43 o
  15   3   3       33.20       24.02     14.03 o
  16   3   3      298.98      292.97     27.57 o
  17   3   3      238.20      242.46     34.66 o
 -17   4   3       49.32       17.91     33.20 o
 -16   4   3        3.50      -30.07     33.20 o
 -15   4   3      257.77      272.04     34.46 o
 -14   4   3      380.12      369.71     39.91 o
 -13   4   3       99.28       85.07     14.19 o
 -12   4   3       35.55       32.87      9.38 o
 -11   4   3      588.90      642.79     18.82 o
 -10   4   3      485.12      503.42     12.39 o
  -9   4   3       83.63       81.35      5.67 o
  -8   4   3      858.47      899.54     19.14 o
  -7   4   3     2029.01     2071.61     30.71 o
  -6   4   3      425.68      408.60      7.73 o
  -5   4   3     1311.98     1296.79     16.95 o
  -4   4   3     2112.15     2138.77     31.36 o
  -3   4   3     1715.84     1704.43     23.60 o
  -2   4   3      917.56      972.30     15.57 o
  -1   4   3      128.69      110.06      4.55 o
   0   4   3     4530.59     4537.35     67.07 o
   1   4   3      100.80      102.17      5.11 o
   2   4   3       63.98       66.46      4.04 o
   3   4   3     1094.72     1077.72     21.09 o
   4   4   3     1474.20     1462.26     27.78 o
   5   4   3      130.50      126.23      8.36 o
   6   4   3      123.22      118.90      8.53 o
   7   4   3     1150.93     1150.07     26.45 o
   8   4   3     2419.35     2436.86     51.12 o
   9   4   3       47.73       39.96      8.29 o
  10   4   3      655.90      638.64     14.77 o
  11   4   3      309.37      324.37     16.13 o
  12   4   3       13.67       -1.62     14.74 o
  13   4   3       64.30       39.60     31.58 o
  14   4   3      364.35      309.27     45.36 o
  15   4   3       44.04       -3.08     37.13 o
  16   4   3      118.43       43.39     41.62 o
 -15   5   3       59.02       67.15     32.74 o
 -14   5   3       27.49       13.52     31.43 o
 -13   5   3       91.17       86.17     27.45 o
 -12   5   3       69.68       63.06     24.72 o
 -11   5   3       41.38       25.28     24.57 o
 -10   5   3        3.84       -2.27     10.94 o
  -9   5   3      389.20      393.25     17.67 o
  -8   5   3     1317.25     1305.48     28.24 o
  -7   5   3       11.57       10.12      4.87 o
  -6   5   3       28.95       35.39      7.92 o
  -5   5   3       15.67        7.51      5.11 o
  -4   5   3       12.76        7.24      4.31 o
  -3   5   3      227.92      216.43     10.70 o
  -2   5   3      158.04      150.93      8.24 o
  -1   5   3      173.29      158.65      8.05 o
   0   5   3        0.00       -6.02      6.02 o
   1   5   3       89.10       68.94      9.86 o
   2   5   3     1311.95     1285.97     29.65 o
   3   5   3       77.79      103.62     12.10 o
   4   5   3      110.32      113.26     10.57 o
   5   5   3      201.16      181.96     11.33 o
   6   5   3      309.20      302.92     14.99 o
   7   5   3        0.78       -9.61      9.61 o
   8   5   3      430.05      380.87     18.54 o
   9   5   3       43.72       31.09     11.93 o
  10   5   3      142.48      113.57     28.20 o
  11   5   3        5.68      -22.65     26.94 o
  12   5   3      323.10      290.30     40.92 o
  13   5   3      129.59       74.77     39.60 o
  14   5   3       48.54       -2.67     41.47 o
 -13   6   3       12.97        7.92     31.94 o
 -12   6   3        2.55      -10.04     28.81 o
 -11   6   3      113.76       97.37     29.16 o
 -10   6   3       20.10       30.22     25.43 o
  -9   6   3        6.01       -7.57     22.65 o
   5   6   3       16.59       22.60     20.13 o
   6   6   3        7.13        3.43     21.04 o
   7   6   3        1.09       -5.23      7.96 o
   8   6   3       23.57        7.97     23.31 o
   9   6   3       57.66       39.30     29.21 o
  10   6   3       38.78        4.69     31.63 o
  11   6   3        6.29       10.65     30.67 o
  12   6   3        5.46      -36.83     36.83 o
 -20   0   4      338.39      372.33     50.65 o
 -19   0   4      124.03      126.28     30.62 o
 -18   0   4       32.38       17.46     25.63 o
 -17   0   4      768.46      833.67     52.32 o
 -16   0   4      409.45      418.55     37.84 o
 -15   0   4      301.46      256.50     18.44 o
 -14   0   4      634.23      653.15     17.80 o
 -13   0   4     1193.34     1135.55     39.47 o
 -12   0   4      500.52      457.86     17.84 o
 -11   0   4      623.42      621.98     32.77 o
 -10   0   4     1534.14     1456.02     30.67 o
  -9   0   4     4110.97     4191.38     82.97 o
  -8   0   4     3509.81     3765.77     74.56 o
  -7   0   4     3341.69     3659.26     64.60 o
  -6   0   4     8776.27     8607.43    149.77 o
  -5   0   4     8384.05     8258.74    143.84 o
  -4   0   4       62.53       82.88      3.67 o
  -3   0   4    12571.01    12395.07    242.88 o
  -2   0   4     3724.53     3540.74     80.64 o
  -1   0   4     1613.94     1745.62     37.04 o
   1   0   4     2850.37     2977.38    127.14 o
   2   0   4    55394.02    45728.93   2242.27 o
   3   0   4     4436.38     4741.71    271.08 o
   4   0   4     4512.46     4613.34    137.21 o
   5   0   4    11722.23    12165.97    274.89 o
   6   0   4     8093.47     7733.94    321.09 o
   7   0   4      768.95      817.35     25.10 o
   8   0   4     6122.11     6244.59    156.14 o
   9   0   4     1552.79     1491.19     35.78 o
  10   0   4       31.00       -0.93      7.08 o
  11   0   4      701.34      700.61     29.05 o
  12   0   4     2995.72     3005.43    120.74 o
  13   0   4      328.27      329.51     48.44 o
  14   0   4       55.76       24.72     24.02 o
  15   0   4      704.59      686.35     52.67 o
  16   0   4      661.83      580.65     53.43 o
  17   0   4       92.65        9.38     35.22 o
  18   0   4       50.40        6.31     38.29 o
 -20   1   4       10.13       -2.91     22.82 o
 -19   1   4      245.93      262.28     25.19 o
 -18   1   4      254.15      233.45     23.37 o
 -17   1   4       30.64       13.36     18.04 o
 -16   1   4      294.01      326.17     14.37 o
 -15   1   4      791.65      857.96     19.40 o
 -14   1   4      568.29      579.83     11.54 o
 -13   1   4       96.43       85.51      5.22 o
 -12   1   4     1105.09     1135.00     17.84 o
 -11   1   4     4787.10     4827.18     67.54 o
 -10   1   4     1385.06     1402.34     20.91 o
  -9   1   4     2766.98     2885.85     40.84 o
  -8   1   4     5615.44     5772.97     80.16 o
  -7   1   4      889.35      845.26     11.58 o
  -6   1   4      686.63      716.60      9.91 o
  -5   1   4     1585.21     1512.02     20.40 o
  -4   1   4     3124.04     2958.66     50.38 o
  -3   1   4     5522.63     5627.03     80.16 o
  -2   1   4      663.11      667.64      9.41 o
  -1   1   4    36224.23    31273.58    445.63 o
   0   1   4    48843.28    41493.70    740.86 o
   1   1   4      818.93      883.69     17.06 o
   2   1   4      160.10      167.08      4.96 o
   3   1   4     5172.12     5211.71     96.55 o
   4   1   4     1840.77     1836.24     41.49 o
   5   1   4        4.29        4.72      2.77 o
   6   1   4     6425.99     6641.55     88.96 o
   7   1   4     4334.43     4250.28     61.56 o
   8   1   4      126.67      103.79      6.08 o
   9   1   4      655.36      634.56     13.25 o
  10   1   4     3433.28     3357.87     53.52 o
  11   1   4      421.89      390.85     11.28 o
  12   1   4        6.20       -6.39      6.39 o
  13   1   4       18.92        7.88     11.38 o
  14   1   4     1109.39     1041.42     31.89 o
  15   1   4       35.84        0.27     19.03 o
  16   1   4       27.67       -7.68     20.75 o
  17   1   4      272.08      224.78     28.04 o
  18   1   4       97.96       56.23     27.69 o
 -19   2   4       23.24       20.86     21.22 o
 -18   2   4      117.91      121.79     21.68 o
 -17   2   4      244.30      261.14     18.19 o
 -16   2   4      121.04      132.48     12.87 o
 -15   2   4      151.60      125.01     12.37 o
 -14   2   4       27.08       24.81     10.04 o
 -13   2   4     1072.79     1095.67     20.13 o
 -12   2   4      199.71      200.74      8.37 o
 -11   2   4      179.54      176.13      7.49 o
 -10   2   4      404.86      426.02      9.76 o
  -9   2   4     1191.51     1193.91     22.12 o
  -8   2   4      270.35      275.06      7.77 o
  -7   2   4      608.30      605.05     10.37 o
  -6   2   4     4415.40     4638.66     66.58 o
  -5   2   4     6506.87     6886.00     92.04 o
  -4   2   4      164.10      170.77      4.35 o
  -3   2   4     6993.96     7420.10     96.42 o
  -2   2   4     1938.13     1898.21     22.28 o
  -1   2   4       30.71       29.44      2.07 o
   0   2   4      101.04       96.97      5.43 o
   1   2   4     2894.95     3024.42     45.08 o
   2   2   4     4700.81     5048.69     80.96 o
   3   2   4      152.88      148.26      4.76 o
   4   2   4     2983.08     3179.12     47.79 o
   5   2   4      990.11      967.42     16.13 o
   6   2   4      357.55      312.11      8.54 o
   7   2   4      483.16      505.73     15.44 o
   8   2   4     1537.10     1553.00     25.83 o
   9   2   4      282.38      259.42      8.70 o
  10   2   4       11.30       -1.47      5.15 o
  11   2   4      792.16      737.90     15.72 o
  12   2   4      254.32      229.05     12.15 o
  13   2   4      221.53      184.21     14.19 o
  14   2   4      156.88      139.80     15.42 o
  15   2   4       38.77       19.75     15.42 o
  16   2   4      172.22      160.37     23.62 o
  17   2   4       17.42      -18.91     23.65 o
  18   2   4       57.30       24.99     25.94 o
 -18   3   4       14.71        4.74     36.07 o
 -17   3   4       13.94       27.95     33.10 o
 -16   3   4        6.99      -15.09     15.09 o
 -15   3   4        0.37      -13.90     13.90 o
 -14   3   4       17.38        4.91     12.48 o
 -13   3   4        0.06       -1.72      7.93 o
 -12   3   4      176.03      164.59     10.92 o
 -11   3   4     1224.33     1223.39     23.51 o
 -10   3   4       35.36       31.40      5.32 o
  -9   3   4      164.65      171.57      7.26 o
  -8   3   4      223.14      223.49      6.94 o
  -7   3   4      183.44      212.63      5.83 o
  -6   3   4       34.41       32.51      2.95 o
  -5   3   4        1.39        1.00      2.38 o
  -4   3   4       51.21       52.02      2.77 o
  -3   3   4      101.57       89.92      3.94 o
  -2   3   4      184.28      209.38      4.88 o
  -1   3   4     2843.48     2915.72     43.43 o
   0   3   4      140.92      126.22      4.73 o
   1   3   4      421.27      465.89      7.65 o
   2   3   4      696.83      760.35     13.97 o
   3   3   4        1.24        1.41      3.54 o
   4   3   4      223.98      227.94      6.00 o
   5   3   4       37.97       32.10      4.01 o
   6   3   4      727.54      759.49     16.48 o
   7   3   4      461.22      438.70     10.32 o
   8   3   4       42.11       40.58      5.55 o
   9   3   4      608.71      575.66     12.29 o
  10   3   4      300.28      282.67      9.70 o
  11   3   4        8.17        1.55      7.71 o
  12   3   4       57.14       34.52     11.30 o
  13   3   4       84.51       52.35     12.63 o
  14   3   4        6.69      -12.68     12.68 o
  15   3   4       54.88       33.70     14.91 o
  16   3   4      100.17        6.36     43.89 o
  17   3   4       37.51       -3.39     42.63 o
 -17   4   4       21.08        8.58     32.19 o
 -16   4   4        0.22      -32.24     32.24 o
 -15   4   4        0.95        4.04     27.55 o
 -14   4   4       37.41       25.83     27.80 o
 -13   4   4       21.78        6.12     13.15 o
 -12   4   4       26.96       31.09      8.61 o
 -11   4   4       23.62       17.57      8.72 o
 -10   4   4       31.02       43.41      5.94 o
  -9   4   4       77.09       62.61      5.33 o
  -8   4   4       66.09       62.04      8.02 o
  -7   4   4        1.16       -2.52      4.53 o
  -6   4   4      162.78      166.00      5.75 o
  -5   4   4       33.96       29.51      3.78 o
  -4   4   4     1116.20     1156.37     17.88 o
  -3   4   4       32.77       24.91      3.00 o
  -2   4   4       13.09        8.93      3.18 o
  -1   4   4       10.95        6.46      4.89 o
   0   4   4      156.70      154.76      7.71 o
   1   4   4       13.02       19.24      4.15 o
   2   4   4      828.43      826.03     12.48 o
   3   4   4        7.09       -4.49      4.49 o
   4   4   4        0.61       -3.88      4.97 o
   5   4   4       34.69       19.83      5.76 o
   6   4   4      164.32      157.33      9.16 o
   7   4   4      183.33      142.74     10.26 o
   8   4   4        3.42        2.30      7.81 o
   9   4   4      530.84      525.52     16.85 o
  10   4   4       77.81       84.60      9.52 o
  11   4   4       32.75       13.88      9.64 o
  12   4   4      105.59       82.80     17.31 o
  13   4   4        1.85      -32.74     32.74 o
  14   4   4      126.28       66.70     37.89 o
  15   4   4        1.60      -41.17     41.17 o
  16   4   4        9.89      -42.23     46.42 o
 -15   5   4       72.05      104.79     32.24 o
 -14   5   4       10.78      -18.92     29.82 o
 -13   5   4      102.66      112.36     27.09 o
 -12   5   4       60.08       92.83     25.02 o
 -11   5   4      126.46      149.54     24.57 o
 -10   5   4        9.30        1.97     10.29 o
  -9   5   4      104.49      121.58     12.73 o
  -8   5   4      532.63      571.10     33.42 o
  -7   5   4       21.30       32.51      6.02 o
  -6   5   4        2.56        2.55      7.27 o
  -5   5   4       23.63       43.23      6.26 o
  -4   5   4       12.27       -0.71      6.26 o
  -3   5   4       19.89       10.40      5.29 o
  -2   5   4       22.67       18.20      5.35 o
  -1   5   4      569.15      579.23     14.75 o
   0   5   4      175.31      194.42     10.48 o
   1   5   4       59.56       57.27      8.38 o
   2   5   4      233.53      239.65     10.07 o
   3   5   4      657.60      748.70     33.35 o
   4   5   4      353.67      390.20     11.08 o
   5   5   4        5.96       -0.64      7.72 o
   6   5   4      133.46      152.46     12.31 o
   7   5   4      264.11      275.61     16.20 o
   8   5   4        1.85       -2.14     11.43 o
   9   5   4       34.40       19.30     12.92 o
  10   5   4       16.70      -28.15     30.73 o
  11   5   4       94.07      100.80     33.00 o
  12   5   4       91.64       41.32     37.33 o
  13   5   4       52.27       47.48     40.97 o
  14   5   4      137.77       85.06     42.23 o
   4   6   4        7.87        9.54     19.98 o
   5   6   4       92.38      102.22     23.71 o
   6   6   4       40.92       50.70     23.46 o
   7   6   4       10.09        4.09     26.18 o
   8   6   4       51.80       85.72     27.55 o
   9   6   4       95.21      110.59     33.75 o
  10   6   4       74.09       70.94     35.06 o
  11   6   4       27.03       -9.33     32.89 o
  12   6   4       34.01        8.73     36.43 o
 -20   1   5        0.66      -17.93     23.91 o
 -19   1   5       23.76       25.87     21.82 o
 -18   1   5      154.70      149.12     21.96 o
 -17   1   5      141.10      139.72     19.34 o
 -16   1   5       21.78        2.41     11.59 o
 -15   1   5      223.71      210.17      9.87 o
 -14   1   5      413.12      424.76      9.86 o
 -13   1   5     1442.70     1387.01     21.49 o
 -12   1   5       93.57       84.81      4.99 o
 -11   1   5      247.96      250.57      7.00 o
 -10   1   5      328.68      344.76      7.52 o
  -9   1   5      305.96      307.14      6.70 o
  -8   1   5        2.84        3.39      2.90 o
  -7   1   5     1375.66     1359.63     18.81 o
  -6   1   5      168.37      143.28      3.99 o
  -5   1   5      589.36      620.38     10.15 o
  -4   1   5      752.02      764.32     11.23 o
  -3   1   5     3700.69     3595.73     50.00 o
  -2   1   5      115.98      101.42      2.83 o
  -1   1   5      750.88      739.70     13.97 o
   0   1   5       15.05       34.20      3.23 o
   1   1   5      646.25      600.82     15.43 o
   2   1   5      214.84      203.97      7.38 o
   3   1   5        5.79        4.67      3.22 o
   4   1   5     1471.70     1517.12     30.92 o
   5   1   5      473.92      482.77     10.48 o
   6   1   5      549.13      601.88     17.28 o
   7   1   5      756.30      777.64     14.62 o
   8   1   5     1340.71     1256.01     21.92 o
   9   1   5       34.27       14.36      5.48 o
  10   1   5        0.28       -5.74      5.74 o
  11   1   5      478.10      433.95     13.97 o
  12   1   5       41.61       41.27      7.86 o
  13   1   5      165.14      132.70     13.85 o
  14   1   5      113.17       98.08     14.71 o
  15   1   5       57.51       23.07     20.46 o
  16   1   5      108.79       80.05     24.68 o
  17   1   5        0.12      -25.46     25.46 o
  18   1   5       24.64      -16.55     27.45 o
 -19   2   5      353.25      423.95     33.02 o
 -18   2   5        3.45      -11.11     18.61 o
 -17   2   5       57.75       51.30     12.96 o
 -16   2   5      454.54      484.48     20.61 o
 -15   2   5      385.51      395.28     17.77 o
 -14   2   5       15.86       15.72      9.26 o
 -13   2   5      536.98      558.75     13.00 o
 -12   2   5      532.76      526.79     12.09 o
 -11   2   5     1603.02     1603.43     29.48 o
 -10   2   5      340.91      352.54      9.73 o
  -9   2   5      748.13      738.36     15.10 o
  -8   2   5     1454.77     1364.69     24.57 o
  -7   2   5      136.36      142.97      5.58 o
  -6   2   5      221.40      238.09      5.41 o
  -5   2   5     3569.52     3593.46     44.94 o
  -4   2   5     5457.51     5651.27     68.30 o
  -3   2   5      223.08      293.33      4.55 o
  -2   2   5      314.22      270.82      4.70 o
  -1   2   5     6409.22     6451.32     97.57 o
   0   2   5       13.39       26.15      3.41 o
   1   2   5     3068.04     3182.02     70.93 o
   2   2   5     4217.71     4238.87    119.63 o
   3   2   5     3035.49     3082.93     54.97 o
   4   2   5      106.46       89.18      5.35 o
   5   2   5     1622.75     1647.67     36.25 o
   6   2   5     3034.02     2955.10     53.36 o
   7   2   5     1375.20     1339.18     23.98 o
   8   2   5      103.46       90.23      6.59 o
   9   2   5      823.79      832.04     23.55 o
  10   2   5     1814.69     1731.26     29.61 o
  11   2   5      813.00      753.11     16.48 o
  12   2   5       42.41       26.38     12.25 o
  13   2   5      808.07      736.45     27.26 o
  14   2   5       46.00       11.70     14.41 o
  15   2   5       33.40      -11.40     15.38 o
  16   2   5      157.28      118.50     24.16 o
  17   2   5      162.18      144.88     27.72 o
 -18   3   5       75.65       58.47     32.95 o
 -17   3   5      108.05      109.98     34.81 o
 -16   3   5       71.86       54.62     16.01 o
 -15   3   5      168.75      186.76     16.41 o
 -14   3   5     1600.28     1615.45     47.49 o
 -13   3   5      863.30      885.16     23.30 o
 -12   3   5       81.99       70.91      8.99 o
 -11   3   5     1589.92     1693.04     31.28 o
 -10   3   5      155.32      164.90      7.51 o
  -9   3   5     1000.13     1005.52     17.87 o
  -8   3   5       87.92       85.15      4.89 o
  -7   3   5     3495.98     3595.61     56.00 o
  -6   3   5     2588.30     2592.81     37.98 o
  -5   3   5       12.11        8.08      3.38 o
  -4   3   5     1111.40     1108.98     15.66 o
  -3   3   5     3017.16     2906.82     39.36 o
  -2   3   5     1026.30     1043.47     17.93 o
  -1   3   5       22.01       27.48      2.85 o
   0   3   5     1283.74     1184.90     16.41 o
   1   3   5     1666.85     1546.45     21.78 o
   2   3   5      975.82      876.83     18.80 o
   3   3   5     1612.02     1606.42     27.57 o
   4   3   5     3273.67     3232.96     65.31 o
   5   3   5     2368.18     2343.12     42.92 o
   6   3   5        1.75       -3.32      4.38 o
   7   3   5     1648.83     1552.87     27.18 o
   8   3   5     3999.26     3882.05     69.74 o
   9   3   5      192.93      205.08     15.77 o
  10   3   5       39.31       44.67     11.19 o
  11   3   5       86.23       99.67      8.89 o
  12   3   5      209.48      206.74     18.57 o
  13   3   5      139.41      114.98     14.20 o
  14   3   5      165.58      164.90     20.07 o
  15   3   5      374.38      362.94     22.90 o
  16   3   5      187.34      163.34     35.24 o
  17   3   5        8.27       -7.95     43.29 o
 -17   4   5       34.33       21.49     33.10 o
 -16   4   5      283.94      328.90     47.58 o
 -15   4   5      300.28      356.19     44.80 o
 -14   4   5        3.19       -6.05     26.89 o
 -13   4   5       83.09       92.18     14.38 o
 -12   4   5      507.19      505.14     22.82 o
 -11   4   5      515.55      499.22     21.52 o
 -10   4   5        7.16       -3.89      7.69 o
  -9   4   5      708.40      705.48     14.09 o
  -8   4   5      788.83      837.55     15.59 o
  -7   4   5        9.30        9.28      4.32 o
  -6   4   5       55.55       61.24      5.43 o
  -5   4   5     1643.78     1630.38     30.58 o
  -4   4   5     1941.43     1933.19     28.79 o
  -3   4   5       61.89       54.59      4.83 o
  -2   4   5      748.59      724.87     12.69 o
  -1   4   5     1173.14     1135.86     19.86 o
   0   4   5     1274.19     1240.04     21.49 o
   1   4   5     1023.81      984.70     13.34 o
   2   4   5      734.07      748.70     15.27 o
   3   4   5      959.98      977.90     21.29 o
   4   4   5      184.65      167.49      9.06 o
   5   4   5       28.85       20.14      6.44 o
   6   4   5     1167.03     1088.45     25.15 o
   7   4   5       18.78       -7.56      7.56 o
   8   4   5       76.79       63.39     11.36 o
   9   4   5      363.49      380.40     22.75 o
  10   4   5     1054.37     1056.26     32.37 o
  11   4   5       30.32       11.20     15.90 o
  12   4   5      155.38      139.59     26.26 o
  13   4   5      319.06      234.55     44.95 o
  14   4   5      140.45       56.41     45.26 o
  15   4   5       12.24      -44.85     44.85 o
 -15   5   5        8.78       -3.48     29.36 o
 -14   5   5      140.18      152.72     30.73 o
 -13   5   5       82.33       87.99     29.82 o
 -12   5   5        2.82       19.12     25.88 o
 -11   5   5      240.26      254.98     35.57 o
 -10   5   5        7.20       -7.19     10.11 o
  -9   5   5       45.74       40.12      9.93 o
  -8   5   5       13.00       10.05      8.35 o
  -7   5   5      141.71      143.00      9.84 o
  -6   5   5      747.41      750.94     22.89 o
  -5   5   5       27.00       28.72      7.53 o
  -4   5   5      463.66      436.00     18.53 o
  -3   5   5     1572.00     1560.01     32.63 o
  -2   5   5       48.13       41.99      6.17 o
  -1   5   5      118.11      112.80      9.25 o
   0   5   5      375.84      320.36     23.95 o
   1   5   5        5.61       -4.18      5.57 o
   2   5   5     1580.93     1572.15     39.32 o
   3   5   5      319.35      301.31     12.82 o
   4   5   5      775.29      768.33     18.45 o
   5   5   5      146.09      137.04     11.85 o
   6   5   5        3.77       -4.70     10.07 o
   7   5   5      204.74      177.75     14.97 o
   8   5   5      144.01      127.25     14.06 o
   9   5   5       41.45       -8.12     30.52 o
  10   5   5        6.16      -32.19     32.19 o
  11   5   5       30.06      -18.77     32.84 o
  12   5   5      122.56       41.88     41.72 o
  13   5   5        2.87      -42.28     42.28 o
  14   5   5      108.62       39.55     43.64 o
   0   6   5        6.25       -8.38     11.00 o
   5   6   5        3.05      -19.32     23.76 o
   6   6   5       17.32        0.64     11.63 o
   7   6   5        2.02      -21.49     28.20 o
   8   6   5       76.36       56.10     32.19 o
   9   6   5       16.94      -23.26     33.35 o
  10   6   5        0.54      -29.87     36.68 o
  11   6   5       30.40      -39.45     39.45 o
 -20   0   6        3.65       -0.05     33.50 o
 -19   0   6       85.62      111.75     29.97 o
 -18   0   6      451.94      487.87     45.10 o
 -17   0   6      429.63      393.52     39.96 o
 -16   0   6       13.10       10.70     20.38 o
 -15   0   6      523.54      566.31     23.53 o
 -14   0   6     1090.70      959.75     80.60 o
 -13   0   6      392.47      358.02     16.42 o
 -12   0   6     3262.40     3339.39     67.14 o
 -11   0   6     6003.93     6111.40    120.64 o
 -10   0   6      853.33      820.82     18.97 o
  -9   0   6       66.55       69.45      5.58 o
  -8   0   6     3075.49     3171.31     63.22 o
  -7   0   6     4181.80     4022.92     79.50 o
  -6   0   6     7162.21     7439.08    145.52 o
  -5   0   6     3416.88     3587.22     70.98 o
  -4   0   6      980.39      959.20     20.21 o
  -3   0   6     4875.92     4811.95     94.32 o
  -2   0   6     2893.17     2771.27     54.80 o
  -1   0   6     3778.78     3632.08     76.27 o
   0   0   6     6848.17     6982.06    252.59 o
   1   0   6     1921.17     1917.77    100.63 o
   2   0   6      146.49      157.59     13.24 o
   3   0   6     7399.04     7915.28    322.76 o
   4   0   6     3997.03     4307.96    187.51 o
   5   0   6      595.55      619.79     33.02 o
   6   0   6      454.53      462.51     17.58 o
   7   0   6      904.45      799.16     25.14 o
   8   0   6     1758.24     1628.27     45.19 o
   9   0   6        1.90      -10.27     10.27 o
  10   0   6     2040.73     1925.20     53.90 o
  11   0   6      817.28      730.65     33.42 o
  12   0   6     1107.79      899.74     31.90 o
  13   0   6      133.28       60.64     28.71 o
  14   0   6      920.23      786.24     56.46 o
  15   0   6      207.63      110.24     34.31 o
  16   0   6       98.39       61.40     36.78 o
  17   0   6      181.31      175.52     38.44 o
  18   0   6      288.64      250.09     48.13 o
 -20   1   6      254.16      295.89     27.47 o
 -19   1   6      224.51      224.21     24.87 o
 -18   1   6        4.77        0.75     18.69 o
 -17   1   6      542.56      615.18     31.25 o
 -16   1   6      516.34      533.87     21.15 o
 -15   1   6      159.81      161.45      9.05 o
 -14   1   6      358.20      359.91     10.50 o
 -13   1   6      757.57      787.20     13.90 o
 -12   1   6      640.09      647.18     11.83 o
 -11   1   6      316.70      323.02      8.55 o
 -10   1   6      807.51      793.08     13.12 o
  -9   1   6     3808.28     3805.93     53.47 o
  -8   1   6     1490.15     1497.07     23.58 o
  -7   1   6     1552.74     1668.75     29.35 o
  -6   1   6     2751.98     2764.19     40.32 o
  -5   1   6     5909.97     5984.16     85.57 o
  -4   1   6       15.69        8.33      2.26 o
  -3   1   6      997.97     1018.02     15.02 o
  -2   1   6      309.98      294.78      5.34 o
  -1   1   6      698.54      601.19      9.90 o
   0   1   6      682.55      641.91     19.45 o
   1   1   6      255.15      235.42      9.70 o
   2   1   6     8279.72     8634.11    197.32 o
   3   1   6      115.14       91.58      4.78 o
   4   1   6      108.54      121.56      5.45 o
   5   1   6     1839.88     1849.71     52.56 o
   6   1   6     2961.49     2948.34     46.71 o
   7   1   6       61.88       78.71      9.03 o
   8   1   6       80.02       77.30     10.78 o
   9   1   6      812.58      800.70     26.57 o
  10   1   6     1952.04     1848.38     42.37 o
  11   1   6      208.35      196.75     11.01 o
  12   1   6     1411.40     1246.00     35.04 o
  13   1   6      849.20      719.21     26.32 o
  14   1   6       50.26       21.37     19.67 o
  15   1   6       11.60      -11.42     22.08 o
  16   1   6      243.15      211.38     27.05 o
  17   1   6      151.52      117.93     29.48 o
  18   1   6       58.22        3.03     28.79 o
 -19   2   6        8.47       24.27     35.52 o
 -18   2   6      154.48      145.55     31.94 o
 -17   2   6      300.90      318.09     22.59 o
 -16   2   6        9.30       -3.35     12.85 o
 -15   2   6      299.93      305.59     20.25 o
 -14   2   6      223.80      222.08     17.75 o
 -13   2   6       15.07       13.16      8.18 o
 -12   2   6      378.47      381.56     11.37 o
 -11   2   6      887.69      890.19     18.13 o
 -10   2   6      163.39      167.32      7.90 o
  -9   2   6      197.00      208.69      7.84 o
  -8   2   6       85.43       90.83      4.44 o
  -7   2   6      579.98      527.52      8.14 o
  -6   2   6      102.10      118.42      3.64 o
  -5   2   6      584.31      598.87      8.46 o
  -4   2   6      239.05      203.62      4.25 o
  -3   2   6     1188.67     1309.57     16.54 o
  -2   2   6       45.73       57.22      4.59 o
  -1   2   6      940.01     1027.90     20.56 o
   0   2   6     1898.12     2012.22     36.80 o
   1   2   6       17.57        4.66      3.67 o
   2   2   6      649.71      715.57     19.69 o
   3   2   6     1567.35     1556.09     47.41 o
   4   2   6      105.52      108.94      6.42 o
   5   2   6      447.37      437.81     11.15 o
   6   2   6       81.90       90.34      6.52 o
   7   2   6      148.09      144.77     11.11 o
   8   2   6      275.61      257.25     11.79 o
   9   2   6      115.53      102.75      7.94 o
  10   2   6      599.50      609.23     20.67 o
  11   2   6      618.97      568.93     25.82 o
  12   2   6      293.15      223.60     16.15 o
  13   2   6       19.84      -13.89     13.89 o
  14   2   6      268.02      226.67     18.91 o
  15   2   6       70.57       40.09     24.44 o
  16   2   6       17.78      -11.21     23.07 o
  17   2   6       32.30      -10.81     26.10 o
 -18   3   6       15.50        0.61     31.89 o
 -17   3   6        5.66      -15.59     31.73 o
 -16   3   6       67.08       73.00     30.52 o
 -15   3   6        1.20       -4.70     14.46 o
 -14   3   6       95.75       77.79     13.95 o
 -13   3   6        0.26       -9.00      9.00 o
 -12   3   6        2.75       -5.05      8.03 o
 -11   3   6        0.32        3.70      5.31 o
 -10   3   6        1.88        4.42      5.10 o
  -9   3   6      246.20      263.54      8.36 o
  -8   3   6      279.60      289.49      8.01 o
  -7   3   6      157.26      163.24      6.84 o
  -6   3   6      175.19      186.63      6.19 o
  -5   3   6       91.84       86.11      4.20 o
  -4   3   6        1.52        0.03      3.99 o
  -3   3   6       71.51       91.87      5.14 o
  -2   3   6      571.48      603.18      9.33 o
  -1   3   6      329.40      361.74      7.39 o
   0   3   6        0.28       -2.26      3.13 o
   1   3   6      109.17      121.95      5.36 o
   2   3   6        8.58        9.54      6.12 o
   3   3   6        1.20       -4.80      4.80 o
   4   3   6       86.19       70.48     10.33 o
   5   3   6      441.27      430.74     16.24 o
   6   3   6       13.85        6.75      6.69 o
   7   3   6      287.67      248.70     11.23 o
   8   3   6      211.41      191.75     13.82 o
   9   3   6       71.57       61.39      7.47 o
  10   3   6       72.09       57.42      9.86 o
  11   3   6       84.77       37.94     14.50 o
  12   3   6        0.54      -12.84     12.84 o
  13   3   6        1.76      -14.54     14.54 o
  14   3   6       63.63       30.40     15.11 o
  15   3   6       34.09      -17.83     25.98 o
  16   3   6        0.39      -26.56     29.64 o
 -17   4   6        7.44      -17.91     34.11 o
 -16   4   6       10.89       10.24     32.19 o
 -15   4   6        8.02       -5.20     28.86 o
 -14   4   6        9.67        4.09     24.37 o
 -13   4   6        9.21       -1.56     22.10 o
 -12   4   6       15.84        3.49     12.46 o
 -11   4   6       60.33       66.59     11.82 o
 -10   4   6      474.40      434.27     19.43 o
  -9   4   6      226.60      229.61      9.76 o
  -8   4   6      206.49      220.73      8.11 o
  -7   4   6       85.61       97.46      5.55 o
  -6   4   6      316.15      318.45      7.84 o
  -5   4   6      126.58      119.43      5.95 o
  -4   4   6       65.67       91.86      4.96 o
  -3   4   6     1188.96     1210.04     25.87 o
  -2   4   6      347.62      354.59      9.82 o
  -1   4   6      193.35      193.54     13.80 o
   0   4   6      780.33      776.09     12.11 o
   1   4   6        6.39        2.41      3.74 o
   2   4   6        1.02        1.60      6.24 o
   3   4   6       18.03       25.89      5.27 o
   4   4   6      387.20      383.24     13.89 o
   5   4   6       76.13       73.92     12.06 o
   6   4   6       13.30       -5.83      9.59 o
   7   4   6      117.87      125.45     15.36 o
   8   4   6       99.76       60.85     10.51 o
   9   4   6       12.13       -4.10      9.87 o
  10   4   6       13.86       11.93      9.49 o
  11   4   6       15.42        5.94     16.21 o
  12   4   6      141.29       73.71     34.91 o
  13   4   6        0.66      -37.79     37.79 o
  14   4   6      133.79       84.66     48.03 o
  15   4   6        5.87      -41.32     41.32 o
 -15   5   6       23.78       14.63     29.51 o
 -14   5   6       13.95       19.93     30.22 o
 -13   5   6       66.43       88.49     29.16 o
 -12   5   6      109.42      125.02     28.40 o
 -11   5   6        3.44       14.18     21.44 o
 -10   5   6      162.70      188.64     23.96 o
  -9   5   6      622.35      681.65     23.35 o
  -8   5   6      420.98      469.53     17.51 o
  -7   5   6       38.97       31.13     17.30 o
  -6   5   6      315.21      310.83     26.64 o
  -5   5   6      727.33      790.63     39.50 o
  -4   5   6       88.63       78.51     25.81 o
  -3   5   6       94.75       91.12     11.60 o
  -2   5   6      303.09      307.76     27.14 o
  -1   5   6      232.37      245.51     28.93 o
   0   5   6       12.35       -4.70      9.99 o
   1   5   6       43.43       12.34      3.08 o
   2   5   6      968.43      956.57     24.73 o
   3   5   6      172.69      164.24      8.48 o
   4   5   6       44.56       36.23     10.94 o
   5   5   6      256.69      237.42     15.08 o
   6   5   6      250.87      248.67     16.12 o
   7   5   6       48.77       28.26     20.89 o
   8   5   6      113.96       68.82     32.64 o
   9   5   6      307.27      216.34     39.76 o
  10   5   6       11.34      -34.86     34.86 o
  11   5   6       10.46      -39.15     39.15 o
  12   5   6       39.28      -24.52     42.88 o
  13   5   6        7.08      -45.81     45.81 o
   0   6   6      367.24      406.19     23.76 o
   1   6   6      120.93      113.62     11.30 o
   5   6   6       71.04       45.86     27.60 o
   6   6   6       58.15        1.26     29.51 o
   7   6   6       56.82       16.40     28.40 o
   8   6   6       76.65       41.98     34.56 o
   9   6   6        9.18      -26.34     37.18 o
  10   6   6      148.47       89.35     42.68 o
  11   6   6      139.84       66.80     41.72 o
 -19   1   7       16.96       18.47     21.38 o
 -18   1   7       20.42       26.35     19.06 o
 -17   1   7       13.87        9.44     17.33 o
 -16   1   7      152.50      150.64     13.42 o
 -15   1   7      196.31      176.95     12.76 o
 -14   1   7       35.86       36.45      5.99 o
 -13   1   7        5.72        9.50      4.82 o
 -12   1   7       11.06       14.25      4.49 o
 -11   1   7      440.90      429.65      9.73 o
 -10   1   7        2.17        5.11      4.02 o
  -9   1   7        1.88        7.19      3.76 o
  -8   1   7      501.39      453.90     10.58 o
  -7   1   7      178.14      141.58      6.11 o
  -6   1   7     1038.86     1160.08     17.48 o
  -5   1   7      760.73      779.19     11.56 o
  -4   1   7     1514.78     1465.73     21.26 o
  -3   1   7      175.22      161.26      4.52 o
  -2   1   7      406.29      383.29      6.90 o
  -1   1   7     4815.67     4748.61     68.27 o
   0   1   7     2888.36     2793.95     45.62 o
   1   1   7      439.55      515.30     11.27 o
   2   1   7      276.82      274.30      8.52 o
   3   1   7     2209.76     2251.95     58.70 o
   4   1   7        9.68       10.69      5.29 o
   5   1   7      947.53     1035.80     24.79 o
   6   1   7      902.13      964.39     17.75 o
   7   1   7      709.49      706.18     19.91 o
   8   1   7      260.03      262.02     19.64 o
   9   1   7      159.40      141.68      9.74 o
  10   1   7      254.26      259.32     18.16 o
  11   1   7      143.62      136.71     12.35 o
  12   1   7       14.32      -12.25     12.25 o
  13   1   7      234.03      155.72     16.92 o
  14   1   7       57.54       10.50     21.89 o
  15   1   7      200.17      147.45     26.59 o
  16   1   7       23.43      -15.59     23.93 o
  17   1   7        2.44      -27.06     27.06 o
 -19   2   7       58.21       51.26     33.00 o
 -18   2   7      101.32      109.98     30.52 o
 -17   2   7      194.74      194.16     18.96 o
 -16   2   7      289.82      279.58     21.85 o
 -15   2   7        6.47       -0.84     13.09 o
 -14   2   7      465.22      469.86     22.20 o
 -13   2   7      754.24      736.93     20.38 o
 -12   2   7      318.68      296.64     10.55 o
 -11   2   7      609.97      622.27     11.96 o
 -10   2   7      283.61      271.12      6.40 o
  -9   2   7     3295.89     3263.60     44.84 o
  -8   2   7      221.61      237.24      5.55 o
  -7   2   7      917.81      913.10     13.00 o
  -6   2   7     1771.14     1691.40     21.42 o
  -5   2   7     1469.17     1404.65     17.92 o
  -4   2   7      165.44      152.31      4.34 o
  -3   2   7     3175.46     3118.38     41.29 o
  -2   2   7     2778.15     2682.89     43.70 o
  -1   2   7     4705.20     4837.15     65.22 o
   0   2   7      234.58      291.96      6.68 o
   1   2   7     2355.12     2421.75     50.81 o
   2   2   7     1123.52     1132.32     20.47 o
   3   2   7       58.50       57.12      4.86 o
   4   2   7     1785.19     1754.93     33.21 o
   5   2   7     1576.77     1578.12     49.92 o
   6   2   7      213.14      169.19     10.30 o
   7   2   7        6.00        4.07      6.54 o
   8   2   7      665.28      645.35     14.08 o
   9   2   7      241.79      236.72     15.22 o
  10   2   7      279.57      258.59     25.84 o
  11   2   7       24.84       -7.73     12.97 o
  12   2   7      111.05       66.56     14.56 o
  13   2   7      104.84       54.74     15.58 o
  14   2   7        9.97      -16.29     16.29 o
  15   2   7      150.20      109.57     24.45 o
  16   2   7      138.76       87.61     26.13 o
  17   2   7       22.32       -3.78     26.44 o
 -18   3   7       99.34       74.11     36.17 o
 -17   3   7        3.30      -12.31     31.73 o
 -16   3   7      223.15      260.08     37.64 o
 -15   3   7      305.92      328.11     22.07 o
 -14   3   7      126.68      125.88     14.13 o
 -13   3   7       35.16       30.49      9.39 o
 -12   3   7      358.55      389.66     13.45 o
 -11   3   7     1364.60     1467.11     25.58 o
 -10   3   7        5.74       -1.07      5.27 o
  -9   3   7      337.87      365.69      9.65 o
  -8   3   7     1897.03     1916.75     31.17 o
  -7   3   7      960.98      951.46     16.83 o
  -6   3   7       67.32       80.89      4.46 o
  -5   3   7     1719.37     1698.78     25.55 o
  -4   3   7     3297.45     3276.65     53.09 o
  -3   3   7      835.20      777.14     11.79 o
  -2   3   7       29.41       26.04      2.96 o
  -1   3   7     4056.39     4103.93     51.22 o
   0   3   7     1284.98     1267.35     17.03 o
   1   3   7       24.22        8.69      4.80 o
   2   3   7      101.44      102.76      5.35 o
   3   3   7     1567.51     1536.56     32.11 o
   4   3   7      629.57      590.58     27.24 o
   5   3   7        0.40       -0.44     12.35 o
   6   3   7      842.60      795.29     29.62 o
   7   3   7     1513.25     1385.86     28.11 o
   8   3   7     1224.23     1089.23     21.91 o
   9   3   7       95.25       96.41     11.34 o
  10   3   7      715.79      649.94     33.02 o
  11   3   7      152.54      128.03     17.02 o
  12   3   7       30.69        4.61     13.65 o
  13   3   7      157.17      112.19     18.69 o
  14   3   7      152.84      106.82     18.00 o
  15   3   7       83.28       53.81     22.54 o
  16   3   7        7.64      -23.12     23.12 o
 -17   4   7      142.78      182.28     39.10 o
 -16   4   7      102.44      107.46     34.31 o
 -15   4   7        0.18        1.72     26.54 o
 -14   4   7      182.79      195.50     29.01 o
 -13   4   7      344.04      380.56     36.43 o
 -12   4   7      146.72      157.61     14.47 o
 -11   4   7        1.97        3.19     11.13 o
 -10   4   7      558.08      610.32     22.07 o
  -9   4   7      482.52      508.31     16.67 o
  -8   4   7      133.91      120.86      7.47 o
  -7   4   7      630.18      614.13     14.34 o
  -6   4   7      118.51      126.16      6.17 o
  -5   4   7       45.59       53.21      5.30 o
  -4   4   7      184.59      161.78      7.76 o
  -3   4   7     2088.24     2110.63     66.40 o
  -2   4   7      990.89     1019.19     31.05 o
  -1   4   7      537.66      537.19     17.71 o
   0   4   7      175.86      155.41      5.59 o
   1   4   7      516.17      461.83      9.30 o
   2   4   7     1874.42     1793.82     27.15 o
   3   4   7      333.93      287.47     17.18 o
   4   4   7      527.50      504.48     34.87 o
   5   4   7      813.29      787.25     24.98 o
   6   4   7      206.84      188.50     13.49 o
   7   4   7      270.91      219.31     14.14 o
   8   4   7      427.28      394.98     20.43 o
   9   4   7      192.98      161.18     13.38 o
  10   4   7      212.96      183.61     18.69 o
  11   4   7      110.34      103.84     29.67 o
  12   4   7      431.34      274.91     48.79 o
  13   4   7      203.03      111.30     42.73 o
  14   4   7       15.61      -39.96     39.96 o
 -15   5   7      124.17      145.60     32.49 o
 -14   5   7       59.52       66.29     28.45 o
 -13   5   7        1.31        6.51     25.18 o
 -12   5   7       68.22       88.95     27.70 o
 -11   5   7      177.46      202.61     28.66 o
 -10   5   7       35.60       37.49     20.58 o
  -9   5   7       47.35       46.97     10.15 o
  -8   5   7      761.87      763.07     23.75 o
  -7   5   7      157.09      204.88     26.79 o
  -6   5   7       67.50       66.34     17.41 o
  -5   5   7       90.18       77.90     17.10 o
  -4   5   7        4.91       -4.30     17.56 o
  -3   5   7      314.92      255.03     30.12 o
  -2   5   7      117.22       76.69     21.29 o
  -1   5   7      447.39      373.65     32.44 o
   0   5   7      352.70      361.98     60.32 o
   1   5   7      231.90      200.09     41.09 o
   2   5   7      228.26      213.13      8.94 o
   3   5   7        4.83       -3.84     14.62 o
   4   5   7      113.22      101.27      9.06 o
   5   5   7        2.13      -18.94     29.77 o
   6   5   7       47.59       17.46     29.46 o
   7   5   7      303.68      257.47     42.51 o
   8   5   7       91.51       19.63     30.67 o
   9   5   7      126.67       59.03     34.66 o
  10   5   7       94.78       -4.09     39.35 o
  11   5   7       83.83      -26.03     43.14 o
  13   5   7        1.13      -47.22     47.22 o
  -1   6   7       17.27        4.64     13.62 o
   0   6   7        0.24       -7.97     12.51 o
   1   6   7       11.30       -0.40     10.75 o
   5   6   7       16.45        5.25      8.17 o
   6   6   7        4.91      -31.63     31.63 o
   7   6   7       28.47      -29.11     30.57 o
   8   6   7        0.71      -37.44     37.44 o
   9   6   7       51.58      -28.05     35.72 o
  10   6   7       23.08      -43.39     43.39 o
  -2   7   7        9.76        5.25     16.60 o
 -19   0   8      476.43      531.31     45.81 o
 -18   0   8      103.23       81.53     30.22 o
 -17   0   8       42.99       62.46     24.62 o
 -16   0   8      364.84      401.85     37.64 o
 -15   0   8     1132.11     1160.55     36.35 o
 -14   0   8      364.17      372.02     18.53 o
 -13   0   8       31.16       18.03      6.95 o
 -12   0   8     2581.39     2556.22     52.60 o
 -11   0   8     2141.11     2174.22     45.28 o
 -10   0   8       34.10       27.80      5.91 o
  -9   0   8     4057.65     4188.37     96.45 o
  -8   0   8     2794.36     2756.19     64.25 o
  -7   0   8      547.37      518.05     21.19 o
  -6   0   8       31.73       47.03      7.34 o
  -5   0   8     3585.08     3464.47     79.64 o
  -4   0   8     2745.34     2638.94     47.17 o
  -3   0   8      877.32      867.17     18.86 o
  -2   0   8     3059.44     3059.21     76.85 o
  -1   0   8     8292.65     7822.17    176.00 o
   0   0   8      857.91      770.63     42.43 o
   1   0   8      708.04      645.23     30.17 o
   2   0   8     3895.37     3553.11     89.61 o
   3   0   8      727.40      654.06     20.38 o
   4   0   8     1910.92     2021.43     67.61 o
   5   0   8     4771.55     5327.12    174.41 o
   6   0   8     5974.71     6635.78    166.08 o
   7   0   8      621.66      680.43     22.84 o
   8   0   8        0.27       18.87      9.97 o
   9   0   8     1587.74     1718.19     53.02 o
  10   0   8     1253.06     1248.91     78.53 o
  11   0   8        3.34        5.13     13.08 o
  12   0   8      109.62       75.12     26.23 o
  13   0   8      106.90      124.21     29.36 o
  14   0   8      457.27      332.58     48.03 o
  15   0   8       40.26       16.50     30.93 o
  16   0   8       37.92       17.25     37.18 o
  17   0   8      266.67      226.78     45.66 o
 -19   1   8        0.14        8.25     20.26 o
 -18   1   8      219.53      247.68     24.45 o
 -17   1   8      365.62      415.45     28.74 o
 -16   1   8      185.27      219.98     15.65 o
 -15   1   8        7.80        8.08     12.54 o
 -14   1   8     1018.58     1024.17     24.63 o
 -13   1   8      458.52      478.50     11.38 o
 -12   1   8       35.50       43.84      5.07 o
 -11   1   8      665.32      701.64     13.52 o
 -10   1   8     1130.95     1151.33     19.35 o
  -9   1   8      945.73      932.42     18.26 o
  -8   1   8        9.91        7.94      4.43 o
  -7   1   8     2830.81     2769.69     45.54 o
  -6   1   8     5523.58     5543.25     82.31 o
  -5   1   8     1268.05     1307.02     19.39 o
  -4   1   8      737.74      723.23     11.64 o
  -3   1   8     6554.11     6397.60     91.30 o
  -2   1   8       30.74       24.89      3.17 o
  -1   1   8     2224.43     2274.56     33.63 o
   0   1   8     7527.72     7878.94    187.05 o
   1   1   8     4953.72     5240.26    155.99 o
   2   1   8     5603.10     5720.25    175.60 o
   3   1   8     3486.10     3730.13    111.41 o
   4   1   8     1585.87     1737.39     56.99 o
   5   1   8     3345.43     3385.16    102.16 o
   6   1   8       19.50       28.98      5.71 o
   7   1   8     1132.50     1222.14     25.33 o
   8   1   8     1010.29     1083.23     30.37 o
   9   1   8      155.08      148.40     13.30 o
  10   1   8       52.75       49.58     11.72 o
  11   1   8      491.49      460.59     21.44 o
  12   1   8     1077.54      894.48     29.22 o
  13   1   8       58.37       14.80     21.12 o
  14   1   8      339.79      291.46     27.80 o
  15   1   8       94.88       80.62     25.66 o
  16   1   8      217.27      153.94     29.59 o
  17   1   8       28.94       16.60     27.28 o
 -19   2   8        6.06        6.81     31.63 o
 -18   2   8        3.23       -1.06     28.30 o
 -17   2   8        0.33      -11.61     15.66 o
 -16   2   8       99.05      122.88     16.68 o
 -15   2   8      238.62      256.34     20.11 o
 -14   2   8       92.13       97.50     14.24 o
 -13   2   8       53.23       53.02      9.17 o
 -12   2   8      455.65      486.21      9.37 o
 -11   2   8     1038.89     1062.24     16.49 o
 -10   2   8      151.59      146.08      5.78 o
  -9   2   8      221.27      235.66      6.18 o
  -8   2   8      871.73      884.91     13.12 o
  -7   2   8      146.03      146.90      5.20 o
  -6   2   8      175.06      193.82      5.25 o
  -5   2   8     1642.59     1659.31     22.25 o
  -4   2   8      504.97      494.96      8.12 o
  -3   2   8       80.26       80.14      5.79 o
  -2   2   8     1146.53     1095.98     16.26 o
  -1   2   8     7143.62     7131.06     95.76 o
   0   2   8      658.96      652.35     11.70 o
   1   2   8      612.69      701.95     19.35 o
   2   2   8      653.49      751.13     24.50 o
   3   2   8      798.75      804.21     23.67 o
   4   2   8       23.80       14.42      6.92 o
   5   2   8      142.71      160.95      9.79 o
   6   2   8     1737.28     1846.24     47.31 o
   7   2   8      328.46      326.25     14.55 o
   8   2   8       27.49       32.55      6.94 o
   9   2   8      789.96      766.29     26.01 o
  10   2   8      242.61      229.61     17.39 o
  11   2   8       70.55       42.14     13.97 o
  12   2   8        2.00      -14.04     14.04 o
  13   2   8      143.41       88.06     16.67 o
  14   2   8       52.71        6.14     17.08 o
  15   2   8       11.00      -24.14     24.14 o
  16   2   8      132.90      104.02     28.22 o
 -18   3   8        2.16      -15.19     34.41 o
 -17   3   8        4.72       -0.25     31.48 o
 -16   3   8       24.86       36.27     27.75 o
 -15   3   8       81.32       72.67     14.56 o
 -14   3   8        8.41       -2.39     17.68 o
 -13   3   8      101.60      110.12     13.46 o
 -12   3   8        6.06        5.31      7.86 o
 -11   3   8      170.79      192.74     10.77 o
 -10   3   8       55.99       59.32      6.22 o
  -9   3   8      769.11      774.97     15.26 o
  -8   3   8      165.52      166.84      7.48 o
  -7   3   8        1.19        2.36      4.56 o
  -6   3   8      711.97      753.07     14.07 o
  -5   3   8      732.73      780.66     11.41 o
  -4   3   8       48.18       60.96      3.72 o
  -3   3   8      167.29      189.02      5.87 o
  -2   3   8        9.96       12.81      4.65 o
  -1   3   8        0.12        5.57      3.31 o
   0   3   8      352.89      358.77      7.86 o
   1   3   8      325.91      332.44      8.84 o
   2   3   8        0.75        5.12      4.71 o
   3   3   8        8.15       10.41      5.84 o
   4   3   8      142.05      144.73      8.67 o
   5   3   8        3.72       -6.09      8.88 o
   6   3   8      398.47      319.98     14.07 o
   7   3   8      235.12      219.34     11.96 o
   8   3   8        8.54        2.29      9.90 o
   9   3   8       73.38       64.82      9.33 o
  10   3   8       27.32       -3.21     12.47 o
  11   3   8      130.61       54.41     14.55 o
  12   3   8       10.51      -14.83     14.83 o
  13   3   8       26.60      -15.66     15.66 o
  14   3   8       26.86       -8.30     21.36 o
  15   3   8       20.39      -23.66     29.59 o
 -17   4   8       19.23       -3.63     34.86 o
 -16   4   8        0.47      -19.98     28.51 o
 -15   4   8       92.62       97.73     31.58 o
 -14   4   8        1.83       -6.26     27.14 o
 -13   4   8       39.95       54.54     24.17 o
 -12   4   8       23.51       15.34     21.69 o
 -11   4   8        4.00        7.06     11.07 o
 -10   4   8        1.26        1.55     10.49 o
  -9   4   8        8.35        6.88      9.93 o
  -8   4   8      234.33      237.02     12.86 o
  -7   4   8        6.34       12.56      5.82 o
  -6   4   8       14.92       26.57      8.30 o
  -5   4   8        1.91        7.65      6.40 o
  -4   4   8      232.63      232.88     17.81 o
  -3   4   8      162.16      161.21     11.98 o
  -2   4   8       49.00       55.68      6.70 o
  -1   4   8      190.21      176.12      5.49 o
   0   4   8      215.44      212.97      6.27 o
   1   4   8       39.56       48.62      5.36 o
   2   4   8      860.73      813.18     14.86 o
   3   4   8       27.28       30.98      6.28 o
   4   4   8      182.95      189.02     13.80 o
   5   4   8        0.58        1.09     12.57 o
   6   4   8        1.53       -9.68      9.68 o
   7   4   8       29.59       21.49      7.84 o
   8   4   8      103.58       93.71     18.94 o
   9   4   8        7.14      -10.49     10.49 o
  10   4   8       16.91        1.00     15.56 o
  11   4   8        0.54      -14.93     14.93 o
  12   4   8        3.55      -38.34     38.34 o
  13   4   8        1.87      -39.40     39.40 o
  14   4   8       69.68       23.86     50.35 o
 -15   5   8       30.90       57.16     33.65 o
 -14   5   8       47.51       79.56     31.84 o
 -13   5   8        5.46      -10.85     25.13 o
 -12   5   8        0.32       10.95     23.31 o
 -11   5   8       62.30       72.35     25.73 o
 -10   5   8       41.58       67.25     21.85 o
  -9   5   8       16.59       17.46     10.02 o
  -8   5   8       47.51       39.96     20.53 o
  -7   5   8       65.50       87.18     19.58 o
  -6   5   8      167.02      162.30     19.68 o
  -4   5   8        5.66      -20.28     20.28 o
  -3   5   8      168.23      125.93     24.47 o
  -2   5   8       46.94       -4.54     23.11 o
  -1   5   8       95.11       29.21     24.42 o
   0   5   8       54.53       10.19     23.61 o
   1   5   8       99.73      106.04     20.58 o
   2   5   8        3.42        2.74     10.13 o
   3   5   8        0.46        2.57     11.67 o
   4   5   8       83.37       40.46     29.11 o
   5   5   8       50.10       54.28     16.55 o
   6   5   8       20.19       -8.45     14.30 o
   7   5   8       10.54      -23.71     29.92 o
   8   5   8       32.27      -35.92     35.92 o
   9   5   8      255.76      186.32     40.31 o
  10   5   8        5.38      -40.66     40.66 o
  11   5   8       28.04      -44.15     44.15 o
  12   5   8      102.17        9.64     44.80 o
  -2   6   8       71.84       60.69     16.30 o
  -1   6   8      300.21      325.41     24.47 o
   0   6   8       51.06       56.81     14.28 o
   1   6   8        3.22      -11.60     11.60 o
   6   6   8      156.04      135.61     35.06 o
   7   6   8       39.51      -37.44     37.44 o
   8   6   8        0.59      -39.60     39.60 o
   9   6   8        5.70      -39.35     39.35 o
 -19   1   9        6.94       29.82     30.32 o
 -18   1   9       36.04       33.50     30.98 o
 -17   1   9       39.08       37.84     26.54 o
 -16   1   9       93.13       97.55     15.47 o
 -15   1   9        3.49        0.96     12.74 o
 -14   1   9      138.05      159.60     14.50 o
 -13   1   9      928.58      916.50     19.45 o
 -12   1   9      362.12      369.36      9.85 o
 -11   1   9      114.32      118.90      6.49 o
 -10   1   9      240.77      220.52     13.02 o
  -9   1   9      299.00      287.65     10.22 o
  -8   1   9      271.20      268.82     11.23 o
  -7   1   9       27.05       27.32      3.88 o
  -6   1   9       92.62       87.37      4.43 o
  -5   1   9     1982.23     1941.04     29.96 o
  -4   1   9       14.83       11.82      3.03 o
  -3   1   9       36.43       43.59      4.13 o
  -2   1   9      278.71      237.02      6.41 o
  -1   1   9     2226.01     2124.85     31.76 o
   0   1   9        1.42        5.88      4.45 o
   1   1   9      291.64      293.12     13.83 o
   2   1   9     1446.79     1462.09     64.44 o
   3   1   9      367.21      390.56     15.71 o
   4   1   9      123.75      159.55     15.91 o
   5   1   9       50.05       68.74      7.90 o
   6   1   9       18.94       34.52      7.41 o
   7   1   9      154.41      195.78     13.58 o
   8   1   9       57.91       96.85      7.79 o
   9   1   9      191.06      231.89     11.68 o
  10   1   9      315.49      321.58     19.36 o
  11   1   9       11.46       29.13     13.37 o
  12   1   9        3.44       12.72     14.28 o
  13   1   9       99.75       88.92     22.33 o
  14   1   9        1.74       -3.41     22.07 o
  15   1   9        6.64       -4.83     23.60 o
  16   1   9       93.82      103.32     27.84 o
 -18   2   9       98.67       69.07     30.73 o
 -17   2   9      127.03      135.32     16.94 o
 -16   2   9       90.18      116.45     15.81 o
 -15   2   9      233.65      205.86     18.92 o
 -14   2   9      493.87      533.86     24.49 o
 -13   2   9      392.49      405.04     10.83 o
 -12   2   9       64.79       74.36      4.91 o
 -11   2   9      731.34      743.11     12.23 o
 -10   2   9      143.78      134.21      5.37 o
  -9   2   9      531.92      516.90      9.29 o
  -8   2   9      913.98      873.43     13.13 o
  -7   2   9     1233.19     1191.42     20.76 o
  -6   2   9      460.91      428.62     10.58 o
  -5   2   9       71.69       58.75      3.76 o
  -4   2   9     2405.28     2334.54     37.34 o
  -3   2   9     1053.97      963.01     14.80 o
  -2   2   9      177.70      187.46      6.04 o
  -1   2   9      445.61      444.95      8.86 o
   0   2   9       38.38       66.50      5.38 o
   1   2   9      325.87      298.33     11.81 o
   2   2   9       26.24       27.39      7.06 o
   3   2   9     1458.72     1497.69     61.42 o
   4   2   9      827.28      887.45     41.31 o
   5   2   9      154.81      157.93     16.75 o
   6   2   9     1009.93     1061.35     38.00 o
   7   2   9     1910.01     1950.13     69.23 o
   8   2   9      751.56      766.78     23.83 o
   9   2   9        3.36       10.63     12.39 o
  10   2   9      118.64      131.66     16.01 o
  11   2   9      620.09      563.07     24.47 o
  12   2   9      103.62       74.37     15.75 o
  13   2   9        4.67      -10.13     16.11 o
  14   2   9       97.21       93.74     25.22 o
  15   2   9       96.21       87.50     25.71 o
 -18   3   9        4.56      -10.24     34.96 o
 -17   3   9       49.24       55.35     29.97 o
 -16   3   9      432.38      502.60     47.88 o
 -15   3   9       30.87       28.25     28.35 o
 -14   3   9      239.49      274.97     20.36 o
 -13   3   9      510.11      552.04     24.53 o
 -12   3   9      594.57      565.80     16.26 o
 -11   3   9       99.79      109.32      8.36 o
 -10   3   9       37.39       33.72      6.16 o
  -9   3   9     1722.91     1754.87     29.28 o
  -8   3   9      118.56      142.31      7.60 o
  -7   3   9       49.44       50.89      5.23 o
  -6   3   9      690.71      707.72     11.33 o
  -5   3   9     1506.89     1539.58     24.30 o
  -4   3   9      392.78      404.18      9.18 o
  -3   3   9        8.78        8.24      3.82 o
  -2   3   9     1115.95     1081.30     16.57 o
  -1   3   9     2952.16     2982.90     41.38 o
   0   3   9        8.52        8.41      3.79 o
   1   3   9     1551.90     1568.80     37.76 o
   2   3   9      911.70      927.47     26.33 o
   3   3   9      192.35      224.08     14.19 o
   4   3   9       67.21       68.03      7.34 o
   5   3   9      633.87      639.41     23.69 o
   6   3   9      563.84      626.18     31.71 o
   7   3   9       14.32       13.04     10.52 o
   8   3   9      433.92      470.76     18.55 o
   9   3   9      548.95      550.98     22.83 o
  10   3   9      771.28      651.32     25.54 o
  11   3   9       25.33       -5.87     14.77 o
  12   3   9       63.85       49.00     16.09 o
  13   3   9      275.74      237.67     25.78 o
  14   3   9       24.01        8.77     21.66 o
  15   3   9       35.15       32.80     24.87 o
 -16   4   9        6.15       -2.98     29.51 o
 -15   4   9      172.18      202.72     32.29 o
 -14   4   9      495.96      568.14     47.17 o
 -13   4   9       42.32       52.62     24.67 o
 -12   4   9      115.66      113.87     26.69 o
 -11   4   9      373.71      410.81     19.51 o
 -10   4   9       28.59       32.16     11.06 o
  -9   4   9      125.84      142.34     11.75 o
  -8   4   9      258.17      257.23     13.13 o
  -7   4   9      919.51      913.15     33.12 o
  -6   4   9      712.80      750.39     24.47 o
  -5   4   9      490.00      539.03     37.69 o
  -4   4   9     1225.16     1202.41     39.87 o
  -3   4   9      707.07      739.85     25.57 o
  -2   4   9        5.48        8.65      3.83 o
  -1   4   9       71.57       70.72      4.74 o
   0   4   9      606.41      580.01     12.77 o
   1   4   9      317.72      314.88     10.79 o
   2   4   9      364.80      349.46     10.19 o
   3   4   9     1633.03     1572.13     27.18 o
   4   4   9      508.02      524.42     22.14 o
   5   4   9      228.38      203.47     14.38 o
   6   4   9       38.75       56.38     16.57 o
   7   4   9      153.35      155.66     18.05 o
   8   4   9      466.97      418.37     16.89 o
   9   4   9       21.08       -2.12     12.10 o
  10   4   9       68.08       38.86     15.88 o
  11   4   9       22.07       13.19     16.95 o
  12   4   9       27.83      -32.54     38.80 o
  13   4   9       38.13       10.85     47.98 o
 -14   5   9        1.27      -13.32     27.65 o
 -13   5   9        4.10       -8.53     28.51 o
 -12   5   9      194.32      231.78     29.62 o
 -11   5   9        9.57        6.76     25.58 o
 -10   5   9       29.02       24.17     21.29 o
  -9   5   9       66.92       70.23     23.01 o
  -8   5   9       13.92        9.84     20.13 o
  -7   5   9       14.85        5.75     18.62 o
  -3   5   9      179.67       95.20     24.77 o
  -2   5   9      103.78       60.18     17.58 o
  -1   5   9       65.44       52.51     36.73 o
   0   5   9       15.66       -9.22     26.89 o
   1   5   9      130.91      117.39     13.92 o
   2   5   9      710.05      632.47     24.06 o
   3   5   9       14.34       10.42     20.01 o
   4   5   9       26.70       -2.85     34.08 o
   5   5   9      263.57      235.08     56.08 o
   6   5   9       18.08      -23.86     34.76 o
   7   5   9      118.17       20.89     37.84 o
   8   5   9        1.03      -33.50     34.51 o
   9   5   9      149.51       64.28     43.29 o
  10   5   9       98.73       30.78     41.37 o
  11   5   9       14.01      -32.84     46.67 o
  -2   6   9        1.17       -7.52     16.30 o
  -1   6   9        0.32       -8.93     15.74 o
   0   6   9       19.89        1.01     14.83 o
   1   6   9        5.00        6.10     13.57 o
   8   6   9        1.80      -42.18     42.18 o
   9   6   9       11.22      -46.57     46.57 o
  -3   7   9        0.05       -8.58     19.27 o
 -15   0  10        2.13        6.86     15.09 o
 -14   0  10      350.83      320.37     22.80 o
 -13   0  10       16.62        7.01     13.12 o
 -12   0  10       31.00       40.23      8.84 o
 -11   0  10      148.97      156.41     11.55 o
 -10   0  10     1306.65     1306.68     40.18 o
  -9   0  10     1907.94     1930.90     46.84 o
  -8   0  10       16.77       11.24     11.65 o
  -7   0  10     3165.50     3232.31     75.27 o
  -6   0  10     4629.31     4638.44     91.86 o
  -5   0  10      594.14      547.23     14.13 o
  -4   0  10       33.06       37.32      7.05 o
  -3   0  10     1557.72     1404.03     37.60 o
  -2   0  10      867.66      795.19     23.05 o
  -1   0  10     1057.32     1002.47     28.25 o
   0   0  10      346.20      379.25     19.98 o
   1   0  10     3224.16     2979.94    118.97 o
   2   0  10      724.06      633.24     20.37 o
   3   0  10      247.83      278.73     13.46 o
   4   0  10      117.42      126.44      9.91 o
   5   0  10     1749.36     1811.35     67.63 o
   6   0  10     1855.40     1930.47     54.13 o
   7   0  10       39.71       74.02      9.86 o
   8   0  10      194.65      264.33     27.17 o
   9   0  10     1016.44     1157.59     35.85 o
  10   0  10       33.84       67.44     12.89 o
  11   0  10      355.44      498.97     41.82 o
  12   0  10     1018.91     1123.41     66.04 o
  13   0  10      293.00      385.10     47.88 o
  14   0  10        0.03       64.38     34.91 o
  15   0  10       22.41       78.91     37.33 o
  16   0  10      264.79      350.69     47.78 o
 -19   1  10      138.18      185.56     34.21 o
 -18   1  10      207.88      248.58     36.12 o
 -17   1  10       14.80       26.99     25.23 o
 -16   1  10       81.36       76.60     16.06 o
 -15   1  10      395.93      453.20     22.19 o
 -14   1  10      121.64      139.85     14.53 o
 -13   1  10      151.57      154.72     10.93 o
 -12   1  10     1548.37     1639.76     27.08 o
 -11   1  10     1453.51     1521.28     27.20 o
 -10   1  10        7.68        7.09      6.41 o
  -9   1  10       50.02       46.65      5.40 o
  -8   1  10     1753.53     1728.75     27.49 o
  -7   1  10      397.85      377.02      8.73 o
  -6   1  10       18.86       21.82      4.03 o
  -5   1  10     1591.68     1559.24     23.08 o
  -4   1  10      537.40      494.57     11.69 o
  -3   1  10     1415.00     1318.18     25.07 o
  -2   1  10       48.62       41.40      4.27 o
  -1   1  10      948.78      880.87     15.83 o
   0   1  10     1365.71     1350.65     22.79 o
   1   1  10      360.32      368.34     12.81 o
   2   1  10      329.38      324.62     13.50 o
   3   1  10     1422.33     1493.57     78.01 o
   4   1  10      763.95      790.81     43.55 o
   5   1  10        2.81       19.43      5.89 o
   6   1  10       75.32      121.23      8.04 o
   7   1  10      199.49      264.67     13.33 o
   8   1  10      279.94      327.40     17.09 o
   9   1  10      514.53      611.96     35.14 o
  10   1  10      405.55      485.45     31.17 o
  11   1  10       79.94      113.95     14.55 o
  12   1  10       69.82      100.62     20.98 o
  13   1  10       79.35      128.04     23.81 o
  14   1  10      190.72      227.96     26.74 o
  15   1  10       58.57       73.54     26.48 o
 -18   2  10      152.28      179.61     33.65 o
 -17   2  10      197.04      233.19     36.12 o
 -16   2  10       44.49       58.53     16.61 o
 -15   2  10       18.66       17.42     14.61 o
 -14   2  10      107.15      122.61      7.47 o
 -13   2  10       43.82       63.00      6.28 o
 -12   2  10      176.80      208.65      7.84 o
 -11   2  10       11.00        8.91      4.59 o
 -10   2  10      741.63      738.73     12.34 o
  -9   2  10      752.81      771.88     15.92 o
  -8   2  10       95.79       85.61      4.79 o
  -7   2  10       70.51       70.24      4.59 o
  -6   2  10      203.11      214.44      6.51 o
  -5   2  10      562.99      554.74     12.61 o
  -4   2  10       35.03       30.81      4.36 o
  -3   2  10      174.15      194.67      6.87 o
  -2   2  10        9.29       12.81      4.17 o
  -1   2  10       67.61       77.19      4.84 o
   0   2  10      203.75      227.33      8.16 o
   1   2  10      217.59      235.36     12.71 o
   2   2  10      736.58      759.57     33.07 o
   3   2  10       72.07       92.27      8.93 o
   4   2  10       30.18       40.66     13.47 o
   5   2  10     1140.24     1227.91     46.36 o
   6   2  10        2.91       15.45     10.68 o
   7   2  10      121.66      148.24     22.39 o
   8   2  10       27.76       44.96     11.72 o
   9   2  10       72.13       96.92     19.11 o
  10   2  10       55.39       73.63     14.24 o
  11   2  10      294.40      312.94     26.89 o
  12   2  10      271.79      284.31     31.08 o
  13   2  10        5.72       29.70     21.29 o
  14   2  10       40.80       66.88     24.37 o
  15   2  10        5.93       25.91     26.71 o
 -17   3  10       44.44       52.07     30.98 o
 -16   3  10       60.36       86.12     29.87 o
 -15   3  10        3.35       11.86     26.18 o
 -14   3  10        0.64       -9.28     23.91 o
 -13   3  10        2.27        1.43     13.85 o
 -12   3  10        8.21       10.96      8.55 o
 -11   3  10       29.50       19.57      7.84 o
 -10   3  10       19.87       28.29      7.15 o
  -9   3  10       42.07       35.62      6.15 o
  -8   3  10        9.07       10.63      3.64 o
  -7   3  10        2.56       -1.81      3.53 o
  -6   3  10      922.07      926.23     15.97 o
  -5   3  10       32.79       33.17      4.84 o
  -4   3  10       28.49       26.03      4.60 o
  -3   3  10        0.19        4.60      5.53 o
  -2   3  10       39.33       41.44      4.70 o
  -1   3  10      271.77      293.78      9.80 o
   0   3  10       17.58       26.15      4.82 o
   1   3  10        9.88       13.81      4.89 o
   2   3  10       12.02       10.99      9.19 o
   3   3  10        8.05       17.08      7.49 o
   4   3  10      314.62      305.84     23.40 o
   5   3  10       71.96       68.72      8.59 o
   6   3  10      111.89      129.73     14.27 o
   7   3  10      393.36      423.63     39.59 o
   8   3  10        9.23       17.71     17.48 o
   9   3  10       40.14       44.53     17.90 o
  10   3  10       29.53       37.27     20.37 o
  11   3  10       31.15       24.08     16.61 o
  12   3  10       57.18       38.23     21.49 o
  13   3  10       22.75       18.59     35.22 o
  14   3  10        0.11       -2.99     23.61 o
 -16   4  10        0.51       -0.61     33.35 o
 -15   4  10        0.16       21.85     31.68 o
 -14   4  10        4.50       13.37     26.13 o
 -13   4  10        7.42        1.97     24.02 o
 -12   4  10        7.15        6.36     24.97 o
 -11   4  10        8.05       13.12     23.46 o
 -10   4  10       74.07       73.91     12.02 o
  -9   4  10       19.50       25.63     10.27 o
  -8   4  10      176.06      198.51     14.75 o
  -7   4  10       82.41       89.45     19.78 o
  -6   4  10       93.78      112.76     21.34 o
  -5   4  10      169.82      216.24     31.08 o
  -4   4  10      100.01      112.96     12.75 o
  -3   4  10      466.29      451.17     12.64 o
  -2   4  10      275.22      292.92     11.26 o
  -1   4  10       18.38       17.58      9.15 o
   0   4  10       48.36       48.85      7.72 o
   1   4  10        2.77        7.08      7.85 o
   2   4  10      130.91      139.33      8.50 o
   3   4  10       67.36       80.21     11.72 o
   4   4  10       14.81       11.79     12.18 o
   5   4  10      100.98      132.27     24.65 o
   6   4  10      116.99       90.88     17.48 o
   7   4  10       50.17       38.21     17.60 o
   8   4  10       15.42        9.73     13.89 o
   9   4  10       29.61       31.53     16.96 o
  10   4  10        9.07       -8.25     19.83 o
  11   4  10        6.29        2.07     38.70 o
  12   4  10       85.52       61.15     42.68 o
  13   4  10        5.99        2.02     43.69 o
 -14   5  10       20.22       42.18     32.49 o
 -13   5  10        4.24        8.98     29.56 o
 -12   5  10      103.68      139.55     27.85 o
 -11   5  10       28.60       43.64     23.86 o
 -10   5  10        4.26       -0.20     23.91 o
  -9   5  10       88.69       60.19     23.46 o
  -3   5  10      181.44      175.58     27.67 o
  -2   5  10       12.87       -3.55     13.49 o
  -1   5  10       78.63       71.44     18.19 o
   0   5  10      285.99      284.35     10.63 o
   1   5  10       25.11       16.45      8.54 o
   2   5  10      225.32      189.65     28.88 o
   3   5  10      282.70      290.69     21.09 o
   4   5  10      179.25       74.21     35.37 o
   5   5  10        3.36       17.85     43.29 o
   6   5  10       41.24      -11.40     36.88 o
   7   5  10       53.67       -0.50     35.27 o
   8   5  10        1.04      -34.96     34.96 o
   9   5  10       21.79      -42.88     42.88 o
  10   5  10       34.57      -31.68     41.12 o
  11   5  10       27.34      -13.92     48.74 o
  -3   6  10      102.85      114.63     19.37 o
  -2   6  10       48.36       52.32     18.26 o
  -1   6  10       37.35       28.91     16.60 o
   0   6  10       28.45       19.02     16.14 o
   1   6  10       74.02       59.33     15.49 o
  -4   7  10       34.89       26.89     21.49 o
  -3   7  10       20.85       17.41     20.69 o
 -16   1  11        0.81        4.74     18.82 o
 -15   1  11       12.42       12.46     17.71 o
 -14   1  11      109.62      113.57     18.31 o
 -13   1  11       84.20      105.05     11.46 o
 -12   1  11       94.78      100.55     10.71 o
 -11   1  11       61.42       58.28      7.66 o
 -10   1  11      260.14      241.70      8.25 o
  -9   1  11      709.50      705.57     13.90 o
  -8   1  11      483.58      470.45     10.38 o
  -7   1  11        8.58       16.44      4.67 o
  -6   1  11        4.01        0.73      4.25 o
  -5   1  11       30.63       35.93      4.91 o
  -4   1  11      161.90      152.23      7.66 o
  -3   1  11      279.70      248.42      7.67 o
  -2   1  11      350.51      341.03      9.18 o
  -1   1  11      108.65      100.90      7.36 o
   0   1  11      100.75       84.62      5.51 o
   1   1  11       88.20       87.46      8.01 o
   2   1  11      221.57      230.05     12.96 o
   3   1  11       53.01       73.86      8.65 o
   4   1  11       67.82       86.82      7.58 o
   5   1  11     1325.19     1286.15     54.17 o
   6   1  11      210.58      237.21     17.69 o
   7   1  11       64.65       85.17      7.42 o
   8   1  11       59.74       97.39     13.55 o
   9   1  11        1.70       24.83     11.14 o
  10   1  11       41.75       77.79     14.38 o
  11   1  11       23.58       66.34     20.05 o
  12   1  11       49.18      113.14     22.37 o
  13   1  11        0.88       54.42     22.04 o
  14   1  11       39.10      101.28     25.69 o
  15   1  11       72.89      138.97     28.19 o
 -18   2  11        3.22       20.38     33.35 o
 -17   2  11        0.41       14.83     30.73 o
 -16   2  11      233.14      304.33     37.69 o
 -15   2  11      142.60      166.40     17.59 o
 -14   2  11       24.86       34.90      9.06 o
 -13   2  11      129.07      131.89      9.63 o
 -12   2  11      365.87      387.41     11.80 o
 -11   2  11       23.41       25.02      5.22 o
 -10   2  11       16.38       14.03      4.89 o
  -9   2  11      466.10      447.47      9.64 o
  -8   2  11       65.71       66.49      4.96 o
  -7   2  11      536.56      521.46     10.13 o
  -6   2  11      743.74      722.89     13.66 o
  -5   2  11     1321.20     1236.46     24.55 o
  -4   2  11      400.15      401.32      9.85 o
  -3   2  11       17.44       29.22      4.92 o
  -2   2  11     1382.65     1295.90     21.13 o
  -1   2  11     3874.55     3825.03     59.12 o
   0   2  11      559.84      551.95     14.25 o
   1   2  11       19.61       24.57      6.54 o
   2   2  11      285.13      315.52     17.53 o
   3   2  11      872.27      859.25     43.01 o
   4   2  11       70.67       71.19     11.80 o
   5   2  11      116.44      130.64     11.02 o
   6   2  11      579.68      628.30     37.07 o
   7   2  11      758.89      876.79     39.75 o
   8   2  11       80.22       96.75     12.68 o
   9   2  11      176.82      255.21     33.69 o
  10   2  11      400.78      460.66     48.34 o
  11   2  11        9.31       55.48     14.38 o
  12   2  11       15.05       34.02     15.19 o
  13   2  11       37.91       87.59     23.90 o
  14   2  11       42.69       91.98     24.45 o
 -17   3  11       95.68      106.05     32.74 o
 -16   3  11        3.80       12.06     28.30 o
 -15   3  11        1.82        0.96     28.76 o
 -14   3  11      283.20      315.58     39.40 o
 -13   3  11      418.37      429.04     36.78 o
 -12   3  11       11.10        9.55     10.67 o
 -11   3  11      234.66      264.47     12.63 o
 -10   3  11      383.00      417.49     15.58 o
  -9   3  11      274.53      276.39      7.40 o
  -8   3  11      292.15      288.56      7.46 o
  -7   3  11      271.80      244.92      7.87 o
  -6   3  11      455.76      484.38     10.69 o
  -5   3  11        2.33       -3.09      5.28 o
  -4   3  11     1212.26     1133.81     22.72 o
  -3   3  11     1387.03     1367.38     21.94 o
  -2   3  11      482.64      501.04     10.96 o
  -1   3  11      103.96      116.44     10.08 o
   0   3  11       28.58       38.63      6.42 o
   1   3  11      877.73      885.56     19.11 o
   2   3  11      624.22      635.83     28.33 o
   3   3  11      382.61      405.42     31.31 o
   4   3  11      439.62      478.38     39.96 o
   5   3  11      511.34      591.85     31.63 o
   6   3  11       30.23       48.84     17.05 o
   7   3  11      243.28      291.01     37.38 o
   8   3  11      372.07      462.93     54.10 o
   9   3  11      142.56      281.30     25.75 o
  10   3  11       23.71       38.65     16.41 o
  11   3  11      140.28      205.08     23.84 o
  12   3  11       55.10       95.68     22.03 o
  13   3  11        6.90       41.70     23.60 o
 -15   4  11       65.67      105.34     30.88 o
 -14   4  11        7.32        2.72     25.83 o
 -13   4  11       29.28       35.57     25.53 o
 -12   4  11      251.74      267.60     36.33 o
 -11   4  11      187.34      205.04     29.92 o
  -9   4  11      208.49      230.21     18.77 o
  -8   4  11      641.12      646.24     40.66 o
  -7   4  11        6.85       16.90     19.58 o
  -6   4  11      149.11      184.05     25.18 o
  -5   4  11      154.71      176.18     25.02 o
  -4   4  11       91.91      104.27     12.26 o
  -3   4  11       72.38       92.11     11.81 o
  -2   4  11      364.07      343.97     22.95 o
  -1   4  11     1088.91     1129.31     39.67 o
   0   4  11       36.11       30.51      7.61 o
   1   4  11      115.36      111.57      8.24 o
   2   4  11      151.55      172.04     35.80 o
   3   4  11        5.41       18.53     17.76 o
   4   4  11      238.44      253.15     28.08 o
   5   4  11      160.51      156.63     28.83 o
   6   4  11      261.35      308.91     35.80 o
   7   4  11      125.23      214.27     49.49 o
   8   4  11        0.13       38.04     17.19 o
   9   4  11      158.93      183.86     20.70 o
  10   4  11       41.13       68.77     27.80 o
  11   4  11        7.10       61.60     45.05 o
  12   4  11        7.24       40.51     47.17 o
 -13   5  11       11.31       12.81     29.82 o
 -12   5  11        0.02      -18.11     24.87 o
  -4   5  11       33.97       37.54     18.97 o
  -3   5  11      326.31      331.85     36.55 o
  -2   5  11       41.55       44.59     14.84 o
  -1   5  11       25.36       27.96     14.18 o
   0   5  11       33.39       28.81      6.06 o
   1   5  11       38.62       39.40      9.36 o
   2   5  11       15.30       11.81     13.53 o
   3   5  11      149.96      136.61     17.91 o
   4   5  11       51.25       81.34     56.05 o
   5   5  11       25.36        5.35     37.64 o
   6   5  11        5.90      -18.77     38.49 o
   7   5  11       98.80       93.13     42.83 o
   8   5  11       46.70      -10.75     38.39 o
   9   5  11       29.42        7.27     45.10 o
  10   5  11       13.01       -4.64     47.32 o
  -4   6  11        2.00      -14.13     19.07 o
  -3   6  11       14.47        0.20     18.92 o
  -2   6  11        8.18      -18.82     18.82 o
  -1   6  11        1.73      -13.72     17.46 o
   0   6  11       22.29       -2.02     17.10 o
   1   6  11        6.22      -12.16     16.20 o
 -14   0  12      756.51      763.59     36.88 o
 -13   0  12      338.54      347.31     25.58 o
 -12   0  12      371.83      378.74     25.48 o
 -11   0  12      728.64      777.87     34.16 o
 -10   0  12      466.04      469.60     25.88 o
  -9   0  12        0.79       -7.49      7.49 o
  -8   0  12      199.52      164.55     10.29 o
  -7   0  12     1705.70     1630.66     35.06 o
  -6   0  12     2777.33     2780.70     56.63 o
  -5   0  12       38.95       40.08      8.74 o
  -4   0  12     2184.22     1948.36     51.42 o
  -3   0  12     1771.62     1618.88     43.53 o
  -2   0  12      309.68      327.86     26.99 o
  -1   0  12      418.33      394.90     17.22 o
   0   0  12     1886.15     1915.49     84.41 o
   1   0  12     2297.31     2057.26     72.93 o
   2   0  12      501.73      445.88     17.04 o
   3   0  12     2121.52     1923.67     51.18 o
   4   0  12     1676.92     1527.91     42.17 o
   5   0  12       38.99       48.17      8.75 o
   6   0  12      233.21      288.97     16.69 o
   7   0  12      159.97      233.29     19.68 o
   8   0  12      220.63      280.96     17.28 o
   9   0  12       26.77       69.12     22.91 o
  10   0  12        9.68       62.61     24.87 o
  11   0  12      722.86      951.67     59.18 o
  12   0  12      230.52      378.94     45.91 o
  13   0  12       65.71      161.85     35.77 o
  14   0  12       86.09      152.67     37.89 o
 -16   1  12      382.61      457.24     30.22 o
 -15   1  12      201.25      222.09     26.49 o
 -14   1  12        5.25        4.14     15.84 o
 -13   1  12       57.02       61.95     17.25 o
 -12   1  12      688.74      714.30     20.58 o
 -11   1  12       86.36      101.68      8.15 o
 -10   1  12      184.40      176.39      8.15 o
  -9   1  12      768.56      809.59     15.36 o
  -8   1  12      875.56      886.07     16.28 o
  -7   1  12       34.83       33.92      4.82 o
  -6   1  12      592.98      564.21     10.92 o
  -5   1  12     1238.04     1191.02     23.87 o
  -4   1  12      364.69      356.74     10.82 o
  -3   1  12       45.59       50.49      6.14 o
  -2   1  12      848.10      799.61     15.30 o
  -1   1  12     1044.52      967.13     17.83 o
   0   1  12      570.16      554.56     12.43 o
   1   1  12      819.67      764.91     17.56 o
   2   1  12      895.77      906.64     36.20 o
   3   1  12       56.89       74.60      8.53 o
   4   1  12       71.28       72.37      9.87 o
   5   1  12     2243.33     2205.95     95.41 o
   6   1  12     1004.25     1039.05     43.74 o
   7   1  12      130.28      172.24     13.79 o
   8   1  12      216.84      286.45     26.83 o
   9   1  12      564.33      686.91     23.88 o
  10   1  12        6.64       63.75     13.03 o
  11   1  12       18.03       91.45     21.25 o
  12   1  12       60.30      117.71     22.10 o
  13   1  12      102.97      167.44     25.50 o
  14   1  12       37.75       79.64     24.18 o
 -14   2  12      227.00      256.13     19.04 o
 -13   2  12        3.68       10.24      9.71 o
 -12   2  12       97.06      117.87     10.19 o
 -11   2  12       93.27      103.18      8.21 o
 -10   2  12       34.64       45.04      5.43 o
  -9   2  12      568.82      581.99     11.50 o
  -8   2  12      414.69      384.99      9.03 o
  -7   2  12      411.26      405.96     10.48 o
  -6   2  12      638.32      658.32     13.70 o
  -5   2  12       45.00       40.00      5.55 o
  -4   2  12      131.76      134.38      6.95 o
  -3   2  12      132.24      150.70     11.12 o
  -2   2  12      111.24      107.11      6.26 o
  -1   2  12      249.52      261.22      9.50 o
   0   2  12      743.92      749.68     15.42 o
   1   2  12      852.53      846.30     17.18 o
   2   2  12       67.72       77.03      9.81 o
   3   2  12      539.72      607.07     37.59 o
   4   2  12       98.67      133.38     15.47 o
   5   2  12      121.44      132.50     11.53 o
   6   2  12      242.19      304.90     16.91 o
   7   2  12      219.56      300.02     28.35 o
   8   2  12       53.76      103.52     13.01 o
   9   2  12       28.92       81.47     13.75 o
  10   2  12       28.23       75.83     15.01 o
  11   2  12       75.77      143.32     16.16 o
  12   2  12       56.93      118.28     23.46 o
  13   2  12       15.93       68.33     23.06 o
 -16   3  12        4.49       -7.37     31.23 o
 -15   3  12        4.49        8.02     27.24 o
 -11   3  12        3.47        7.08     11.82 o
 -10   3  12       77.64       73.70      5.50 o
  -9   3  12       26.18       35.18      5.39 o
  -8   3  12      153.59      145.27      7.97 o
  -7   3  12      166.56      168.48      8.77 o
  -6   3  12      238.70      246.67     10.85 o
  -5   3  12      387.54      389.40     15.93 o
  -4   3  12      173.94      192.07     10.09 o
  -3   3  12        0.32       13.74      7.99 o
  -2   3  12      569.19      562.28     18.76 o
  -1   3  12      136.33      149.96      8.41 o
   0   3  12        9.98       22.48      6.92 o
   1   3  12       35.15       34.16      8.22 o
   2   3  12       17.41       18.99      7.93 o
   3   3  12      275.53      284.28     31.44 o
   4   3  12      132.14      133.22     14.14 o
   5   3  12        6.87       18.08     18.84 o
   6   3  12       15.57       20.56     11.71 o
   7   3  12       34.99       75.48     18.19 o
   8   3  12        2.59       42.41     21.94 o
   9   3  12        0.20       35.81     21.66 o
  10   3  12        3.20       58.36     19.72 o
  11   3  12       11.75       86.67     21.59 o
  12   3  12        0.18       54.07     23.37 o
 -15   4  12       72.26       74.11     30.47 o
  -8   4  12        5.81       10.80     20.38 o
  -7   4  12        5.91        9.03     20.48 o
  -6   4  12       16.44       54.89     21.80 o
  -5   4  12       14.71       22.21      9.04 o
  -4   4  12       41.72       37.67      9.66 o
  -3   4  12       29.94       33.97      6.92 o
  -2   4  12       35.23       51.26     11.59 o
  -1   4  12        5.48        5.71     14.17 o
   0   4  12       40.69       50.12     16.51 o
   1   4  12       14.98       21.24     18.44 o
   2   4  12       20.35       21.87     20.85 o
   3   4  12        6.85       13.54     19.46 o
   4   4  12      162.98      191.19     19.92 o
   5   4  12        6.00       41.30     30.07 o
   6   4  12      135.77      202.71     23.09 o
   7   4  12        2.02       43.35     17.38 o
   8   4  12       43.76      100.73     19.51 o
   9   4  12       39.62       96.10     21.14 o
  10   4  12       29.01       70.24     21.05 o
  11   4  12        0.52       61.40     45.46 o
  -5   5  12       33.29        0.66     20.48 o
  -4   5  12        2.40       -9.33     19.27 o
  -3   5  12       15.77        0.40     18.92 o
  -2   5  12        3.15       21.08     30.30 o
  -1   5  12       39.98       51.40     15.63 o
   0   5  12        8.95        9.02      9.14 o
   1   5  12        9.83       60.44     33.60 o
   2   5  12       17.05       30.73     15.67 o
   3   5  12       99.11      114.82     16.81 o
   4   5  12       15.74       44.65     16.12 o
   5   5  12        3.32       46.31     16.35 o
   6   5  12       59.89       75.27     37.84 o
   7   5  12       15.97       47.88     38.60 o
   8   5  12        0.17        6.10     44.55 o
   9   5  12       55.20       97.42     48.79 o
  -5   6  12        7.39      -13.98     22.15 o
  -4   6  12        8.97      -15.24     21.14 o
  -3   6  12       25.29        5.95     20.33 o
  -2   6  12       11.35      -19.83     19.83 o
  -1   6  12       27.09      -19.22     19.22 o
   0   6  12       29.59      -18.57     18.57 o
   1   6  12       46.45       25.83     17.91 o
 -15   1  13        6.26       19.83     17.76 o
 -14   1  13       41.09       54.85     14.23 o
 -13   1  13       72.74       63.91     13.71 o
 -12   1  13      208.26      210.39     13.78 o
 -11   1  13       56.17       54.37      9.26 o
 -10   1  13        5.67        6.92      7.18 o
  -9   1  13       39.50       48.38      6.00 o
  -8   1  13      183.57      174.12      7.64 o
  -7   1  13      599.43      566.38     11.46 o
  -6   1  13       24.07       30.28      6.40 o
  -5   1  13      543.52      497.94     13.32 o
  -4   1  13      110.61      100.34      5.98 o
  -3   1  13       40.14       39.19      5.33 o
  -2   1  13       58.24       50.24      5.56 o
  -1   1  13       14.01       18.55      5.50 o
   0   1  13       37.52       39.65      5.79 o
   1   1  13      258.81      237.40      9.65 o
   2   1  13      495.48      471.86     16.18 o
   3   1  13      292.84      272.69     13.48 o
   4   1  13        2.56        4.25      6.39 o
   5   1  13       17.42       29.37      6.49 o
   6   1  13       27.33       54.93      7.67 o
   7   1  13      269.54      344.78     25.81 o
   8   1  13      125.95      171.46     13.73 o
   9   1  13        0.08       48.55     11.56 o
  10   1  13      253.59      360.97     31.66 o
  11   1  13        9.43       86.01     21.67 o
  12   1  13        1.54       59.18     22.73 o
  13   1  13        0.49       76.74     33.05 o
 -14   2  13      359.36      413.91     39.60 o
 -13   2  13      332.73      314.75     21.26 o
 -12   2  13      308.12      344.39     19.36 o
 -11   2  13       49.08       57.05      9.62 o
 -10   2  13      551.42      525.96     12.98 o
  -9   2  13      768.76      760.10     15.23 o
  -8   2  13       62.32       55.80      5.46 o
  -7   2  13        8.46        7.72      6.08 o
  -6   2  13      238.99      244.98      9.34 o
  -5   2  13      271.76      271.08      9.39 o
  -4   2  13        8.55       19.36      5.48 o
  -3   2  13       12.58       21.06      5.61 o
  -2   2  13     1505.45     1431.65     28.40 o
  -1   2  13      397.16      428.43     11.83 o
   0   2  13        7.01       11.93      7.15 o
   1   2  13      295.77      285.40     11.81 o
   2   2  13      109.27      126.94     13.82 o
   3   2  13       70.42       89.39      9.89 o
   4   2  13        4.43       25.12     10.16 o
   5   2  13      321.82      374.81     22.71 o
   6   2  13       85.28       91.64     12.14 o
   7   2  13      196.32      252.83     17.63 o
   8   2  13      242.83      335.57     19.38 o
   9   2  13       76.17      142.22     18.11 o
  10   2  13       57.15       98.85     14.53 o
  11   2  13        4.04       59.85     21.17 o
  12   2  13       41.14      114.41     23.82 o
  13   2  13      131.24      201.80     26.98 o
 -11   3  13      174.20      165.63      9.99 o
 -10   3  13      119.22      130.49     10.65 o
  -9   3  13        1.53       -4.06      7.90 o
  -8   3  13      335.86      328.65     12.45 o
  -7   3  13      570.84      585.32     16.66 o
  -6   3  13        2.49        0.50      6.90 o
  -5   3  13      459.06      428.52     12.84 o
  -4   3  13      690.39      709.90     17.48 o
  -3   3  13      304.96      311.03     18.52 o
  -2   3  13       74.05       63.66      6.62 o
  -1   3  13      264.16      269.76     12.06 o
   0   3  13       84.95      113.17     10.89 o
   1   3  13      131.68      180.98     13.52 o
   2   3  13       49.01       57.92     10.97 o
   3   3  13      485.19      534.64     42.50 o
   4   3  13       40.97       83.97     29.01 o
   5   3  13       35.58       53.83     12.49 o
   6   3  13      247.09      308.63     29.60 o
   7   3  13      111.53      177.14     23.45 o
   8   3  13       63.21      122.31     28.45 o
   9   3  13       65.21      120.19     21.38 o
  10   3  13      202.82      357.77     33.78 o
  11   3  13       85.04      147.20     23.58 o
  -7   4  13       28.60       29.16     22.70 o
  -6   4  13      375.58      353.65      9.99 o
  -5   4  13       19.51       29.39      8.00 o
  -4   4  13        3.64       -0.49     12.82 o
  -3   4  13      187.64      169.75     12.55 o
  -2   4  13      191.09      202.95     27.45 o
  -1   4  13      154.22      183.51     33.41 o
   0   4  13       96.58       69.41     13.03 o
   1   4  13      461.06      420.38     21.60 o
   2   4  13      460.43      425.30     21.88 o
   3   4  13       70.33       90.04     32.24 o
   4   4  13       28.46       55.05     23.79 o
   5   4  13      293.49      408.60     59.63 o
   6   4  13        3.64       71.45     26.84 o
   7   4  13        6.84       66.80     18.82 o
   8   4  13       90.74      184.45     55.90 o
   9   4  13      168.88      276.38     27.93 o
  10   4  13       80.47      137.06     35.54 o
  -6   5  13       10.29      -10.14     21.29 o
  -5   5  13      140.17      107.71     22.05 o
  -4   5  13       23.39       36.07     19.88 o
  -3   5  13       32.46       19.78     20.63 o
  -2   5  13        1.57       -3.98      7.45 o
  -1   5  13       12.61       28.11     36.05 o
   0   5  13       35.73       63.80     30.45 o
   1   5  13        0.34       13.45     34.48 o
   2   5  13       78.39       69.67     22.98 o
   3   5  13      118.38      172.95     19.25 o
   4   5  13       67.47       99.86     18.22 o
   5   5  13        2.39       45.65     17.89 o
   6   5  13        0.76       61.45     38.24 o
   7   5  13       19.85       61.75     39.86 o
  -7   6  13        5.50      -12.31     23.66 o
  -6   6  13        8.47       -9.59     22.75 o
  -5   6  13        0.13      -20.03     21.80 o
  -4   6  13       11.88      -13.12     22.35 o
  -3   6  13       37.46        7.11     21.29 o
  -2   6  13        0.64      -21.39     21.39 o
  -1   6  13       13.37      -20.58     20.58 o
   0   6  13       53.56       31.68     20.13 o
 -13   0  14      113.01      113.57     17.56 o
 -12   0  14      385.74      402.14     21.86 o
 -11   0  14       65.37       75.47     12.13 o
 -10   0  14       32.87       40.12     11.76 o
  -9   0  14      165.67      159.86     17.00 o
  -8   0  14      969.09      959.83     24.73 o
  -7   0  14      185.26      158.19     19.85 o
  -6   0  14      415.67      346.08     16.35 o
  -5   0  14      665.10      623.42     22.20 o
  -4   0  14      159.80      173.98     13.54 o
  -3   0  14      142.35      163.92     14.32 o
  -2   0  14       12.87       14.66      9.50 o
  -1   0  14     1157.57     1056.00     50.60 o
   0   0  14      200.49      173.31     11.01 o
   1   0  14       56.20       41.73      7.57 o
   2   0  14      261.65      231.67     14.75 o
   3   0  14      101.43      120.24     11.45 o
   4   0  14      155.38      158.49     15.26 o
   5   0  14       12.82       22.07      9.46 o
   6   0  14      379.23      389.67     19.73 o
   7   0  14      263.35      339.09     37.38 o
   8   0  14       17.88       47.58     26.03 o
   9   0  14      738.71      881.29     55.65 o
  10   0  14       29.51       56.41     26.69 o
  11   0  14        0.84       59.23     31.23 o
  12   0  14        0.34       77.75     32.34 o
 -16   1  14       11.39      -10.44     25.88 o
 -15   1  14       43.64       48.25     18.19 o
 -14   1  14        8.70        8.33     14.21 o
 -13   1  14       17.68       27.20     13.83 o
 -12   1  14        1.98        2.20     12.74 o
 -11   1  14      463.31      465.84     17.25 o
 -10   1  14      495.60      505.07     15.17 o
  -9   1  14       73.23       88.20      7.19 o
  -8   1  14      461.60      419.98     11.69 o
  -7   1  14      134.59      134.34      8.47 o
  -6   1  14      892.60      868.92     19.46 o
  -5   1  14       69.52       79.32      6.50 o
  -4   1  14       28.49       25.18      5.86 o
  -3   1  14      865.46      797.15     16.22 o
  -2   1  14      119.18      139.68      7.63 o
  -1   1  14        3.53       13.15      5.79 o
   0   1  14      548.67      530.78     14.73 o
   1   1  14      309.81      287.88     10.56 o
   2   1  14       86.08       90.09      7.98 o
   3   1  14       89.68       81.05      7.15 o
   4   1  14      316.90      307.58     12.02 o
   5   1  14      307.33      359.59     16.02 o
   6   1  14       98.19      127.66     11.65 o
   7   1  14       19.19       41.50     10.90 o
   8   1  14        9.34       46.19     11.41 o
   9   1  14       70.64      122.43     20.93 o
  10   1  14        5.04       73.89     21.05 o
  11   1  14      306.01      449.05     33.40 o
  12   1  14      124.86      173.01     23.86 o
 -14   2  14        4.01        0.76     25.33 o
 -13   2  14       41.35       29.56     24.57 o
 -12   2  14      295.48      310.36     18.96 o
 -11   2  14       19.13       28.59     12.87 o
 -10   2  14       21.75       17.53      9.13 o
  -9   2  14      123.33      133.79      7.49 o
  -8   2  14       43.16       49.32      7.07 o
  -7   2  14        5.89       13.84      7.60 o
  -6   2  14      125.56      119.35      8.25 o
  -5   2  14      173.79      183.21      8.62 o
  -4   2  14      146.51      152.58      8.14 o
  -3   2  14       61.92       62.93      6.63 o
  -2   2  14      172.64      160.13      9.92 o
  -1   2  14       45.21       52.07      7.74 o
   0   2  14        1.33       17.85      7.50 o
   1   2  14       20.71       28.24      7.68 o
   2   2  14      141.17      158.77     11.84 o
   3   2  14       68.81      106.15     14.54 o
   4   2  14        7.15       22.61     10.28 o
   5   2  14       79.38       90.77     11.62 o
   6   2  14       43.86       90.91     12.39 o
   7   2  14      267.65      312.49     19.01 o
   8   2  14        0.55       39.11     13.57 o
   9   2  14       18.45       55.34     14.24 o
  10   2  14       13.69       62.04     15.19 o
  11   2  14        4.17       67.95     22.31 o
  12   2  14        1.57       64.62     22.96 o
 -11   3  14        4.42       -4.59     22.65 o
 -10   3  14       48.74       27.19     20.23 o
  -9   3  14       17.45        8.39     11.40 o
  -8   3  14        0.08        3.67     11.25 o
  -7   3  14        9.17       -3.00      9.73 o
  -6   3  14      111.02       85.38     10.28 o
  -5   3  14       19.45       10.00      9.36 o
  -4   3  14       12.59       26.27      9.99 o
  -3   3  14      229.47      186.53     13.24 o
  -2   3  14        9.36       14.83     10.21 o
  -1   3  14        2.41       20.64      9.94 o
   0   3  14       62.14       70.58     11.23 o
   1   3  14       17.65       31.06     10.69 o
   2   3  14       82.01      102.76     17.32 o
   3   3  14       24.26       48.51     12.03 o
   4   3  14       65.81       72.09     17.56 o
   5   3  14       43.33       59.21     12.91 o
   6   3  14      113.76      130.93     14.20 o
   7   3  14       17.73       72.92     19.34 o
   8   3  14       42.73      105.28     26.84 o
   9   3  14        2.51       58.57     20.18 o
  10   3  14       82.82      148.81     22.95 o
  -7   4  14       17.28       28.40      6.45 o
  -6   4  14        4.97        7.08     13.68 o
  -5   4  14      142.34      134.14     11.42 o
  -4   4  14       11.05        7.69     15.02 o
  -3   4  14        4.26       25.22     19.20 o
  -2   4  14      108.67      120.32     20.79 o
  -1   4  14        8.79       30.49     26.69 o
   0   4  14       56.67       71.68     32.57 o
   1   4  14        0.39       28.69     18.94 o
   2   4  14       82.64      100.40     33.95 o
   3   4  14       85.36      115.77     40.74 o
   4   4  14       36.17       71.10     17.72 o
   5   4  14       17.90       62.12     18.47 o
   6   4  14        6.17       62.68     26.49 o
   7   4  14        0.57       41.82     18.88 o
   8   4  14        8.38       81.20     22.65 o
   9   4  14       28.11      100.04     42.13 o
  -7   5  14       41.97       23.16     23.41 o
  -6   5  14       26.91       29.97     22.60 o
  -5   5  14       89.78       81.68     22.96 o
  -4   5  14       48.59       38.09     23.11 o
  -3   5  14      123.92      129.26     22.20 o
  -2   5  14       44.49       36.98     21.44 o
  -1   5  14        0.08        5.33     30.75 o
   0   5  14       59.81      120.58     35.52 o
   1   5  14       13.35       27.62     32.59 o
   2   5  14        6.70       98.89     37.64 o
   3   5  14        4.08       42.14     22.27 o
   4   5  14       15.77       81.54     25.55 o
   5   5  14       37.43      113.87     42.83 o
   6   5  14        1.55       98.38     44.50 o
  -5   6  14       31.19       20.84     23.61 o
  -4   6  14       22.25        9.28     22.45 o
  -3   6  14       39.61        1.31     24.32 o
  -2   6  14       13.89      -14.08     23.41 o
  -1   6  14       59.45       22.75     22.15 o
   0   6  14        2.01      -20.48     20.48 o
 -16   1  15       86.44       85.47     31.84 o
 -15   1  15        2.31      -14.13     28.51 o
 -14   1  15       20.00       14.78     15.79 o
 -13   1  15       10.14        2.66     13.78 o
 -12   1  15       80.63       88.15     12.76 o
 -11   1  15        7.97        6.97      8.91 o
 -10   1  15       46.17       40.46      9.12 o
  -9   1  15      271.55      245.49     17.40 o
  -8   1  15        9.00       10.72     10.27 o
  -7   1  15      125.48      129.45     10.55 o
  -6   1  15      102.62      105.21      9.81 o
  -5   1  15        1.67        3.35      6.22 o
  -4   1  15      134.96      144.38      8.10 o
  -3   1  15        7.98       14.99      6.39 o
  -2   1  15      572.82      498.05     12.90 o
  -1   1  15      142.96      145.55      8.23 o
   0   1  15        0.44        5.64      6.73 o
   1   1  15       17.14       22.34      7.64 o
   2   1  15        2.30       -0.43      7.58 o
   3   1  15       67.68       65.87      7.44 o
   4   1  15        7.18       18.24     10.52 o
   5   1  15       76.23       91.56     10.28 o
   6   1  15       12.07       46.27     10.32 o
   7   1  15       44.04       67.64     11.45 o
   8   1  15       26.99       70.83     18.84 o
   9   1  15        5.55       57.11     24.72 o
  10   1  15       17.56       54.53     21.58 o
  11   1  15       28.24      102.53     23.17 o
 -14   2  15      174.97      184.65     28.51 o
 -13   2  15       38.79       55.19     26.23 o
 -12   2  15        0.82        1.46     21.95 o
 -11   2  15       83.23       86.02     24.57 o
 -10   2  15       67.51       68.20     11.38 o
  -9   2  15       25.03       13.00     14.62 o
  -8   2  15        5.76       10.66      8.41 o
  -7   2  15      116.93      108.74      8.84 o
  -6   2  15        3.21        5.74      9.63 o
  -5   2  15       83.87       73.47      9.64 o
  -4   2  15      704.70      682.25     21.94 o
  -3   2  15       49.31       60.35      9.55 o
  -2   2  15      119.96      100.72     10.12 o
  -1   2  15       20.60       25.80     10.09 o
   0   2  15      118.90      122.80     11.90 o
   1   2  15      476.48      483.91     19.14 o
   2   2  15        5.95       21.67     10.23 o
   3   2  15      265.42      276.80     27.58 o
   4   2  15       62.71       97.37     14.64 o
   5   2  15      257.95      274.02     16.40 o
   6   2  15      272.84      282.32     21.18 o
   7   2  15        3.95       35.33     12.05 o
   8   2  15      236.45      297.09     18.72 o
   9   2  15       30.66       67.32     20.40 o
  10   2  15       61.88      133.21     27.09 o
  11   2  15       65.36      137.87     23.30 o
 -10   3  15       42.20       21.85     23.36 o
  -9   3  15      109.66      100.62     17.47 o
  -8   3  15       63.48       59.84     15.46 o
  -7   3  15       28.25       15.28     14.42 o
  -6   3  15       76.40       69.62     14.02 o
  -5   3  15       14.93       16.45     10.78 o
  -4   3  15        1.06        1.37     10.76 o
  -3   3  15       18.44       10.47     10.39 o
  -2   3  15      854.42      836.61     49.82 o
  -1   3  15      528.94      561.73     39.18 o
   0   3  15        1.43       19.83     11.19 o
   1   3  15      153.54      173.06     17.84 o
   2   3  15      129.69      165.64     17.55 o
   3   3  15        4.72       19.61     14.45 o
   4   3  15       25.47       52.59     19.73 o
   5   3  15       72.59      116.72     32.42 o
   6   3  15       61.96      129.22     19.71 o
   7   3  15       49.11      129.05     21.40 o
   8   3  15       60.36      136.05     32.11 o
   9   3  15       66.28      138.49     23.50 o
  -9   4  15        0.19      -22.30     22.30 o
  -8   4  15      152.84      112.36     25.68 o
  -7   4  15       73.45       64.17     23.86 o
  -6   4  15      239.89      242.98     23.47 o
  -5   4  15       82.62       76.65     16.98 o
  -4   4  15       55.37       84.47     38.82 o
  -3   4  15      256.06      285.72     46.52 o
  -2   4  15        7.00       28.87     28.18 o
  -1   4  15        4.47       16.53     28.30 o
   0   4  15        2.83       27.91     33.83 o
   1   4  15       67.00      166.04     33.00 o
   2   4  15        0.20       23.05     32.62 o
   3   4  15       21.49       69.32     34.79 o
   4   4  15      108.85      169.50     30.73 o
   5   4  15        0.57       42.79     30.32 o
   6   4  15        8.32       68.25     20.85 o
   7   4  15       77.72      132.89     21.18 o
   8   4  15       20.50       60.76     24.17 o
  -9   5  15       17.29       -2.42     26.84 o
  -8   5  15        8.51      -14.58     25.78 o
  -7   5  15        1.10        7.92     24.72 o
  -6   5  15        7.61        8.17     23.96 o
  -5   5  15       16.39       -4.79     23.11 o
  -4   5  15       14.93      -19.52     22.05 o
  -3   5  15       76.53       38.14     22.20 o
  -2   5  15       63.44       57.41     23.46 o
  -1   5  15        4.89      -15.49     20.23 o
   0   5  15       34.77       53.11     45.36 o
   1   5  15        8.34       30.05     55.09 o
   2   5  15        8.23       41.53     48.86 o
   3   5  15        1.12       49.66     22.85 o
   4   5  15        0.26       72.26     21.06 o
 -15   0  16        0.34      -22.40     29.11 o
 -14   0  16        1.67      -14.08     25.18 o
 -13   0  16      170.04      183.98     17.82 o
 -12   0  16      125.14      149.15     15.86 o
 -11   0  16        8.82       -3.94     13.89 o
 -10   0  16      199.75      179.88     16.24 o
  -9   0  16      171.69      159.78     23.51 o
  -8   0  16       49.84       53.48     22.50 o
  -7   0  16      105.78       73.56     22.45 o
  -6   0  16      538.14      472.38     33.05 o
  -5   0  16      568.26      552.87     23.28 o
  -4   0  16       16.30       31.71     12.26 o
  -3   0  16      331.59      299.51     18.71 o
  -2   0  16      256.01      281.82     18.81 o
  -1   0  16        8.81       10.02      7.60 o
   0   0  16      529.72      423.92     26.08 o
   1   0  16      131.20      120.09     10.16 o
   2   0  16      497.60      424.09     18.91 o
   3   0  16        0.15        5.66      9.83 o
   4   0  16       64.26       68.35     11.15 o
   5   0  16      657.91      727.92     48.38 o
   6   0  16      184.43      230.72     33.95 o
   7   0  16        0.43       35.16     27.45 o
   8   0  16       35.23       64.17     26.39 o
   9   0  16       92.79      133.39     32.09 o
  10   0  16       28.29       83.75     32.39 o
 -15   1  16      193.16      184.65     30.93 o
 -14   1  16      199.18      237.49     22.50 o
 -13   1  16        7.09       -3.20     17.45 o
 -12   1  16      115.30      107.62     12.80 o
 -11   1  16       32.84       30.50     11.53 o
 -10   1  16      157.83      165.08     10.54 o
  -9   1  16        0.66       -8.68     15.40 o
  -8   1  16      376.40      314.01     23.57 o
  -7   1  16      278.91      293.40     19.26 o
  -6   1  16      152.51      170.96     10.31 o
  -5   1  16      298.08      257.49     12.15 o
  -4   1  16       70.86       78.38     12.12 o
  -3   1  16       20.16       29.49      7.28 o
  -2   1  16        3.90       16.57      7.71 o
  -1   1  16       53.03       43.08      8.97 o
   0   1  16      341.88      346.61     15.35 o
   1   1  16      237.52      242.56     14.42 o
   2   1  16      238.44      206.87     13.19 o
   3   1  16      255.47      268.91     15.51 o
   4   1  16       18.90       41.04     10.33 o
   5   1  16      167.39      158.10     13.60 o
   6   1  16       55.24       88.55     11.65 o
   7   1  16      130.21      185.47     21.71 o
   8   1  16       11.92       57.72     20.63 o
   9   1  16       13.92       55.83     21.46 o
  10   1  16       11.99       66.43     21.71 o
 -13   2  16        6.29      -15.64     27.04 o
 -12   2  16       28.99        9.50     18.83 o
 -11   2  16        0.19      -15.28     17.54 o
 -10   2  16       38.59       24.90     16.06 o
  -9   2  16      152.89      153.65     18.35 o
  -8   2  16        4.04        2.49     15.18 o
  -7   2  16        2.58      -10.51     14.68 o
  -6   2  16      386.11      360.85     16.09 o
  -5   2  16       71.77       92.85     12.53 o
  -4   2  16      117.27      133.03     11.23 o
  -3   2  16       18.86       25.57      9.69 o
  -2   2  16       99.29      127.54     10.78 o
  -1   2  16        6.15       22.91     10.04 o
   0   2  16      162.11      144.41     12.41 o
   1   2  16       19.38       26.58      9.73 o
   2   2  16        2.47       15.97      9.66 o
   3   2  16       15.64       22.62     10.52 o
   4   2  16       42.96       58.09     11.62 o
   5   2  16      148.10      164.43     15.88 o
   6   2  16        1.72       30.11     12.29 o
   7   2  16        0.39       37.54     12.87 o
   8   2  16       56.47      110.21     22.46 o
   9   2  16        3.28       37.63     20.72 o
 -11   3  16        3.31      -16.40     26.69 o
 -10   3  16        1.15      -16.79     16.79 o
  -9   3  16       15.61        3.91     16.19 o
  -8   3  16       15.65        2.20     16.77 o
  -7   3  16       10.13      -15.89     15.89 o
  -6   3  16       49.89       36.79     15.41 o
  -5   3  16       22.55       11.00     16.01 o
  -4   3  16       76.81       68.57     15.74 o
  -3   3  16        3.78        5.27     15.49 o
  -2   3  16      197.85      155.84     18.04 o
  -1   3  16       16.31       16.28     15.56 o
   0   3  16      166.12      157.57     22.65 o
   1   3  16       57.55       70.32     20.46 o
   2   3  16        1.19       16.89     16.23 o
   3   3  16       30.10       27.09     25.98 o
   4   3  16        1.43        6.14     17.35 o
   5   3  16       25.33       62.69     18.64 o
   6   3  16       62.75       94.24     19.68 o
   7   3  16       13.13       55.26     20.66 o
   8   3  16        1.60       34.47     20.16 o
 -10   4  16       15.40       17.91     27.90 o
  -9   4  16       21.87       13.02     26.44 o
  -8   4  16        0.48      -23.51     24.57 o
  -7   4  16       22.26        7.47     24.12 o
  -6   4  16       10.71       19.76     18.94 o
  -5   4  16        3.25       24.03     28.00 o
  -4   4  16       16.77       25.49     17.43 o
  -3   4  16        9.02       24.00     26.69 o
  -2   4  16        1.50       13.29     33.02 o
  -1   4  16        0.55       10.29     26.59 o
   0   4  16       35.30       22.85     25.20 o
   1   4  16       11.43       34.90     27.42 o
   2   4  16       12.68       28.65     18.40 o
   3   4  16        2.81       43.87     24.77 o
   4   4  16        4.91       49.71     26.13 o
   5   4  16       17.38       58.23     21.15 o
   6   4  16      112.31      160.51     21.88 o
  -7   5  16        0.57      -14.78     25.68 o
  -6   5  16       10.88        8.98     25.18 o
  -5   5  16        2.64      -24.07     24.07 o
  -4   5  16        1.69      -23.31     23.31 o
  -3   5  16        3.87      -22.75     22.75 o
  -2   5  16        0.03      -24.07     24.07 o
  -1   5  16        4.59       -3.94     21.90 o
   0   5  16        9.00      -22.20     22.20 o
   1   5  16       20.77       48.18     39.25 o
   2   5  16       23.36       65.61     19.84 o
 -14   1  17       32.59       21.23     21.73 o
 -13   1  17        5.95      -18.19     18.19 o
 -12   1  17       11.37        5.52     18.37 o
 -11   1  17        9.89       -8.00     17.62 o
 -10   1  17       41.53       30.46     16.94 o
  -9   1  17       22.51       14.36     16.48 o
  -8   1  17       17.28        2.76     14.63 o
  -7   1  17       24.15       17.06      9.62 o
  -6   1  17       22.62       24.02      9.91 o
  -5   1  17        4.53       15.99      9.76 o
  -4   1  17       10.81        8.70      7.61 o
  -3   1  17        8.72        5.09      9.30 o
  -2   1  17       19.09       27.06      9.35 o
  -1   1  17       55.30       52.68      8.92 o
   0   1  17        8.30       13.78      9.33 o
   1   1  17       27.15       22.73      8.95 o
   2   1  17        4.79       12.71      8.99 o
   3   1  17        6.67       24.14     10.32 o
   4   1  17       20.99       26.03     10.51 o
   5   1  17        7.35       21.32     10.44 o
   6   1  17       80.08       94.11     18.96 o
   7   1  17       17.34       56.17     19.69 o
   8   1  17       61.57      120.30     22.65 o
   9   1  17       12.14       41.70     21.26 o
 -14   2  17       47.06       13.72     31.89 o
 -13   2  17       85.34       38.50     20.27 o
 -12   2  17      113.21       93.58     20.97 o
 -11   2  17       26.43       15.84     17.01 o
 -10   2  17        0.06      -17.97     17.97 o
  -9   2  17       17.39       10.69     16.79 o
  -8   2  17      258.55      225.14     22.91 o
  -7   2  17      157.50      142.27     17.71 o
  -6   2  17       64.96       39.30     16.69 o
  -5   2  17       65.67       54.98     15.51 o
  -4   2  17      126.58      119.22     11.49 o
  -3   2  17       82.44       98.30     11.40 o
  -2   2  17      220.19      176.37     18.31 o
  -1   2  17       85.72       92.79     11.34 o
   0   2  17      177.98      199.97     14.20 o
   1   2  17        7.43       17.77     10.70 o
   2   2  17       74.72       81.16     11.84 o
   3   2  17       33.31       42.21     11.60 o
   4   2  17       23.65       33.58     11.92 o
   5   2  17       36.69       60.53     20.17 o
   6   2  17        1.31       38.99     19.64 o
   7   2  17       53.10       97.05     20.58 o
   8   2  17       17.16       47.78     21.83 o
 -12   3  17       83.65       92.98     31.68 o
 -11   3  17      105.30       67.81     29.46 o
 -10   3  17      180.59      164.22     27.50 o
  -9   3  17       24.93        9.01     21.24 o
  -8   3  17       42.24       17.52     17.81 o
  -7   3  17        9.15       -4.67     17.23 o
  -6   3  17       76.80       63.14     16.21 o
  -5   3  17        9.25       -4.86     15.06 o
  -4   3  17       27.38       15.72     17.96 o
  -3   3  17      161.63      165.04     18.85 o
  -2   3  17       58.42       52.41     17.36 o
  -1   3  17        5.41        6.40     17.00 o
   0   3  17       14.79       15.58     16.55 o
   1   3  17      111.09      109.22     18.44 o
   2   3  17       88.34      116.14     19.13 o
   3   3  17        0.86       27.08     25.45 o
   4   3  17       54.94       88.33     20.50 o
   5   3  17       73.72      118.35     22.33 o
   6   3  17      120.11      128.22     21.21 o
   7   3  17        0.64       32.86     23.31 o
 -10   4  17       35.03       10.80     25.83 o
  -9   4  17       16.73        3.53     24.92 o
  -8   4  17       26.52       11.86     27.14 o
  -7   4  17       33.91       57.16     27.14 o
  -6   4  17       28.12        0.76     22.60 o
  -5   4  17       27.83       44.15     18.76 o
  -4   4  17       46.80       65.64     28.23 o
  -3   4  17        0.85       13.11     30.47 o
  -2   4  17        6.72       21.63     38.65 o
  -1   4  17       38.75       46.21     30.30 o
   0   4  17        3.13       26.01     25.25 o
   1   4  17       20.99        9.61     22.65 o
   2   4  17       97.88      120.28     31.41 o
   3   4  17        7.70       50.85     22.35 o
   4   4  17        3.99       41.21     20.70 o
 -13   0  18        6.19      -27.19     29.97 o
 -12   0  18       43.23       15.19     25.33 o
 -11   0  18      205.67      211.90     32.04 o
 -10   0  18      109.61      124.62     26.18 o
  -9   0  18       14.40       -6.36     22.96 o
  -8   0  18       70.17       41.62     25.63 o
  -7   0  18        3.15        4.99     24.52 o
  -6   0  18      356.10      352.05     36.53 o
  -5   0  18       76.75       40.31     21.54 o
  -4   0  18        3.40        1.31     21.14 o
  -3   0  18      354.37      307.87     17.58 o
  -2   0  18       38.90       42.54     11.27 o
  -1   0  18       50.74       39.37     10.47 o
   0   0  18      100.38       76.72     11.60 o
   1   0  18      119.78       91.21     11.69 o
   2   0  18        0.03        2.07     23.76 o
   3   0  18       65.48       61.25     25.93 o
   4   0  18       88.02       75.98     28.76 o
   5   0  18       11.00       52.52     29.97 o
   6   0  18       29.46       60.79     30.62 o
   7   0  18       11.19       24.47     30.47 o
   8   0  18        1.57       45.46     31.89 o
 -13   1  18       34.21       19.35     20.67 o
 -12   1  18       10.49       -2.58     19.63 o
 -11   1  18        0.38      -19.49     19.49 o
 -10   1  18        6.26      -16.77     16.77 o
  -9   1  18       89.51      102.38     17.69 o
  -8   1  18        2.06       -6.85     17.83 o
  -7   1  18       53.29       30.78     17.78 o
  -6   1  18      236.29      193.35     18.70 o
  -5   1  18       82.62       82.27     10.88 o
  -4   1  18      110.41      106.79     11.40 o
  -3   1  18       29.11       19.21      9.80 o
  -2   1  18       76.68       72.10     10.36 o
  -1   1  18       41.77       52.07     10.31 o
   0   1  18       26.19       22.78     10.02 o
   1   1  18        0.85       10.87     10.03 o
   2   1  18       37.00       44.06     12.62 o
   3   1  18        9.94       15.22      9.72 o
   4   1  18       11.58       26.87     10.42 o
   5   1  18      109.45      115.63     20.71 o
   6   1  18      238.20      287.52     36.80 o
   7   1  18       18.78       43.17     22.06 o
 -12   2  18       23.78       -5.13     33.20 o
 -11   2  18       40.05       16.55     20.13 o
 -10   2  18        8.01       -8.31     17.25 o
  -9   2  18       11.04       -7.90     24.14 o
  -8   2  18        2.91       -3.56     18.07 o
  -7   2  18        6.27        0.29     16.90 o
  -6   2  18        5.71       10.92     15.52 o
  -5   2  18        8.79        3.17     16.16 o
  -4   2  18       50.92       39.51     17.49 o
  -3   2  18        5.15        2.22     16.23 o
  -2   2  18        0.28        2.12     16.16 o
  -1   2  18        0.42        2.74     17.11 o
   0   2  18       94.49       90.83     17.80 o
   1   2  18       15.68        3.39     22.55 o
   2   2  18       15.75       18.27     20.53 o
   3   2  18       19.18       24.74     19.12 o
   4   2  18        6.87        5.18     18.82 o
   5   2  18        1.21       24.72     19.55 o
   6   2  18        1.80       41.60     21.79 o
 -11   3  18        0.97      -10.75     30.02 o
 -10   3  18        4.16       -1.87     25.78 o
  -9   3  18        0.45      -18.01     18.01 o
  -8   3  18        3.17      -12.88     17.63 o
  -7   3  18       12.08      -14.79     18.60 o
  -6   3  18        2.99      -17.08     17.21 o
  -5   3  18        0.27        7.42     27.40 o
  -4   3  18        2.96       17.74     22.45 o
  -3   3  18       22.51       27.17     18.47 o
  -2   3  18       17.41        8.71     17.99 o
  -1   3  18       30.69       24.47     28.88 o
   0   3  18        0.03       17.70     18.74 o
   1   3  18        3.28       11.59     21.97 o
   2   3  18        1.22        8.40     19.46 o
   3   3  18        1.99       11.15     20.25 o
   4   3  18        1.07       25.66     19.96 o
   5   3  18        2.37       30.78     21.54 o
  -7   4  18       19.42       -0.20     28.05 o
  -6   4  18       60.18       48.79     24.57 o
  -5   4  18       13.40       -2.72     25.28 o
  -4   4  18       11.54       20.39     33.22 o
  -3   4  18       26.89       33.99     33.80 o
  -2   4  18       33.93       22.18     64.73 o
  -1   4  18        6.67       30.98     33.02 o
   0   4  18        0.66       17.94     45.94 o
   1   4  18       55.19       69.89     31.46 o
   2   4  18        2.25       33.40     29.69 o
 -12   1  19       11.28       -7.35     19.90 o
 -11   1  19        0.64      -17.72     18.78 o
 -10   1  19        0.34      -14.04     18.75 o
  -9   1  19        0.04      -19.53     19.53 o
  -8   1  19        1.76       -6.81     17.41 o
  -7   1  19       53.98       27.72     18.87 o
  -6   1  19       25.18       -0.42     17.20 o
  -5   1  19        1.07        1.08     16.92 o
  -4   1  19      155.82      124.97     17.75 o
  -3   1  19       16.12       19.17     17.18 o
  -2   1  19       35.01       19.62     16.78 o
  -1   1  19        0.84       10.46      9.40 o
   0   1  19       77.58       75.90     11.48 o
   1   1  19       13.77       18.31     10.98 o
   2   1  19        1.50       10.21      9.84 o
   3   1  19       31.35       28.53     20.81 o
   4   1  19        1.18       21.71     20.41 o
   5   1  19       11.22       52.17     20.03 o
   6   1  19        2.97       27.64     22.32 o
 -11   2  19        9.73      -21.37     21.37 o
 -10   2  19       31.51      -10.41     18.64 o
  -9   2  19       53.57       25.77     18.37 o
  -8   2  19        4.25      -15.27     17.32 o
  -7   2  19       34.33       17.72     18.13 o
  -6   2  19        8.15       -7.35     17.29 o
  -5   2  19        0.67      -18.25     18.25 o
  -4   2  19        2.33      -11.81     18.33 o
  -3   2  19        4.25       -4.10     17.38 o
  -2   2  19       95.76       90.56     19.11 o
  -1   2  19        3.19       -9.29     17.42 o
   0   2  19       19.65       27.90     20.51 o
   1   2  19       10.31        0.05     19.98 o
   2   2  19       21.23       36.11     20.50 o
   3   2  19       17.31       64.41     21.36 o
   4   2  19       15.92       26.18     20.38 o
   5   2  19       75.54      117.81     31.94 o
  -8   3  19       54.00        9.88     19.04 o
  -7   3  19       67.14       46.31     18.09 o
  -6   3  19        0.08      -19.33     19.33 o
  -5   3  19       20.74       12.42     18.51 o
  -4   3  19       12.83        5.04     23.91 o
  -3   3  19        0.53        2.06     27.42 o
  -2   3  19       25.95       -3.92     19.52 o
  -1   3  19        7.42       11.10     28.38 o
   0   3  19       84.41       93.80     20.21 o
   1   3  19        0.31        6.91     20.17 o
   2   3  19       18.19       24.42     20.83 o
 -10   0  20       41.91       47.17     27.75 o
  -9   0  20       37.40       -0.55     26.84 o
  -8   0  20      113.40       93.44     27.29 o
  -7   0  20       12.13        1.92     25.18 o
  -6   0  20       28.22       -6.21     27.40 o
  -5   0  20       72.12       52.37     24.62 o
  -4   0  20        5.51      -22.05     23.46 o
  -3   0  20        8.62       24.35     17.89 o
  -2   0  20       29.26       40.79     17.61 o
  -1   0  20       20.07       24.72     28.76 o
   0   0  20       35.20       48.79     30.62 o
   1   0  20        3.30      -24.42     26.08 o
   2   0  20      154.79      155.09     33.90 o
   3   0  20        2.93       28.05     28.20 o
   4   0  20        0.16       26.64     31.89 o
 -10   1  20       43.63       15.27     20.85 o
  -9   1  20        3.45      -14.74     18.62 o
  -8   1  20        0.08      -18.92     18.92 o
  -7   1  20       34.10        7.83     20.08 o
  -6   1  20      211.07      169.29     21.81 o
  -5   1  20       18.68       17.66     17.94 o
  -4   1  20       24.60       19.27     19.36 o
  -3   1  20      116.83       81.66     18.06 o
  -2   1  20       12.25       21.73     18.16 o
  -1   1  20       13.26       13.82     19.64 o
   0   1  20       29.60       14.14     18.67 o
   1   1  20       30.62       27.67     20.58 o
   2   1  20        6.06        3.54     20.69 o
   3   1  20        2.57       20.03     21.19 o
  -8   2  20       18.79       -8.76     19.76 o
  -7   2  20        0.72      -17.28     17.28 o
  -6   2  20       31.53        2.03     17.80 o
  -5   2  20       15.07      -19.03     19.65 o
  -4   2  20       43.45       18.87     19.82 o
  -3   2  20        0.44      -12.67     19.78 o
  -2   2  20        6.49        1.18     19.70 o
  -1   2  20       14.38       12.40     25.73 o
   0   2  20       39.05       40.79     20.10 o
   1   2  20       12.23       21.67     22.32 o
   2   2  20       12.50       17.50     20.87 o
  -4   3  20        0.10        6.50     19.14 o
  -3   3  20       10.57       12.57     27.57 o
  -2   3  20        3.50       42.33     32.29 o
  -7   1  21        0.01      -19.74     19.74 o
  -6   1  21        0.11      -17.87     17.87 o
  -5   1  21        1.41      -18.26     18.26 o
  -4   1  21       14.47       -7.59     19.45 o
  -3   1  21       18.91        9.79     18.76 o
  -2   1  21       58.04       34.55     20.35 o
  -1   1  21       14.89       11.36     19.56 o
   0   1  21        0.24       -3.99     22.34 o
 
